# Supplementary material for: SNP-based bulk segregant analysis revealed disease resistance QTLs associated with northern corn leaf blight in maize
Source: Front Genet. 2022 Nov 25;13:1038948. doi: 10.3389/fgene.2022.1038948 (PMC9732028; doi:10.3389/fgene.2022.1038948)
Supplement: Supplementary file 1 [file Table2.XLSX]

## Sheet: Sheet1
Table S2. Alignment statistics for sequenced samples
ID	Total Read	Total Un-Mapped	Total Mapped	Total Pair Mapped	Total Single Mapped	Unique Mapped	Multi-Mapped	Perfect Mapped	Mismatch Mapped	Duplicate Reads
D1	553039308	9647992 (1.74%)	543391316 (98.26%)	489750490 (88.56%)	53640826 (9.70%)	443500362 (80.19%)	99890954 (18.06%)	448309226 (81.06%)	95082090 (17.19%)	76848894 (13.90%)
D2	578318102	9347724 (1.62%)	568970378 (98.38%)	510428946 (88.26%)	58541432 (10.12%)	464648659 (80.34%)	104321719 (18.04%)	466943705 (80.74%)	102026673 (17.64%)	81243156 (14.05%)
D3	514851552	290946652 (56.51%)	223904900 (43.49%)	196380238 (38.14%)	27524662 (5.35%)	183946743 (35.73%)	39958157 (7.76%)	182173551 (35.38%)	41731349 (8.11%)	33724444 (6.55%)
D4	510503160	132153664 (25.89%)	378349496 (74.11%)	331799606 (64.99%)	46549890 (9.12%)	310199276 (60.76%)	68150220 (13.35%)	310158559 (60.76%)	68190937 (13.36%)	56211508 (11.01%)
