# Supplementary material for: SNP-based bulk segregant analysis revealed disease resistance QTLs associated with northern corn leaf blight in maize
Source: Front Genet. 2022 Nov 25;13:1038948. doi: 10.3389/fgene.2022.1038948 (PMC9732028; doi:10.3389/fgene.2022.1038948)
Supplement: Supplementary file 2 [file Table3.XLSX]

## Sheet: D3.index99.Annot
Table S3. Characterization of QTLs associated with the D3 bulk
chr	QTLs	start	end	direction	SNPs	peak	GeneID	Symbol	Description	KEGG_A_class	KEGG_B_class	Pathway	K_ID	GO Component	GO Function	GO Process
1	Q1-1	305020001	307041717	upper	--	0.954872	Zm00001d034898	GA20ox1B	gibberellin 20-oxidase1	Metabolism	Metabolism of terpenoids and polyketides;Global and overview maps	ko01100//Metabolic pathways;ko01110//Biosynthesis of secondary metabolites;ko00904//Diterpenoid biosynthesis	K05282	-	GO:0043167//ion binding;GO:0046872//metal ion binding;GO:0043169//cation binding;GO:0016491//oxidoreductase activity;GO:0016706//oxidoreductase activity, acting on paired donors, with incorporation or reduction of molecular oxygen, 2-oxoglutarate as one donor, and incorporation of one atom each of oxygen into both donors;GO:0045544//gibberellin 20-oxidase activity;GO:0051213//dioxygenase activity…	GO:0009826//unidimensional cell growth;GO:0044255//cellular lipid metabolic process;GO:0009987//cellular process;GO:0016043//cellular component organization;GO:0008610//lipid biosynthetic process;GO:0048731//system development;GO:0044702//single organism reproductive process;GO:0006721//terpenoid metabolic process;GO:0008152//metabolic process;GO:0003006//developmental process involved in reprodu…
1	Q1-1	305020001	307041717	upper	--	0.954872	Zm00001d034899	SEC22	25.3 kDa vesicle transport protein	Cellular Processes;Genetic Information Processing	Folding, sorting and degradation;Transport and catabolism	ko04145//Phagosome;ko04130//SNARE interactions in vesicular transport	K08517	GO:0098805//whole membrane;GO:0005793//endoplasmic reticulum-Golgi intermediate compartment;GO:0005622//intracellular;GO:0044446//intracellular organelle part;GO:0044464//cell part;GO:0030659//cytoplasmic vesicle membrane;GO:0016020//membrane;GO:0042175//nuclear outer membrane-endoplasmic reticulum membrane network;GO:0098588//bounding membrane of organelle;GO:0012507//ER to Golgi transport vesic…	GO:0005515//protein binding;GO:0005488//binding;GO:0005484//SNAP receptor activity	GO:0051234//establishment of localization;GO:0044763//single-organism cellular process;GO:0048284//organelle fusion;GO:0048193//Golgi vesicle transport;GO:0048280//vesicle fusion with Golgi apparatus;GO:0006906//vesicle fusion;GO:0006888//ER to Golgi vesicle-mediated transport;GO:0061025//membrane fusion;GO:1902582//single-organism intracellular transport;GO:0006890//retrograde vesicle-mediated t…
1	Q1-1	305020001	307041717	upper	--	0.954872	Zm00001d034900	PGRL1A	PGR5-like protein 1B chloroplastic	-	-	-	-	GO:0009534//chloroplast thylakoid;GO:0043231//intracellular membrane-bounded organelle;GO:0009507//chloroplast;GO:0009536//plastid;GO:0044436//thylakoid part;GO:0044464//cell part;GO:0044424//intracellular part;GO:0016020//membrane;GO:0044425//membrane part;GO:0044422//organelle part;GO:0034357//photosynthetic membrane;GO:0043229//intracellular organelle;GO:0044444//cytoplasmic part;GO:0044434//c…	GO:0003824//catalytic activity;GO:0016491//oxidoreductase activity;GO:0016730//oxidoreductase activity, acting on iron-sulfur proteins as donors	GO:0009987//cellular process;GO:0022900//electron transport chain;GO:0015979//photosynthesis;GO:0044237//cellular metabolic process;GO:0019684//photosynthesis, light reaction;GO:0009773//photosynthetic electron transport in photosystem I;GO:0009767//photosynthetic electron transport chain;GO:0055114//oxidation-reduction process;GO:0044710//single-organism metabolic process;GO:0006091//generation …
1	Q1-1	305020001	307041717	upper	--	0.954872	Zm00001d034901	At4g34215	Receptor protein kinase-like protein	-	-	-	-	-	GO:0016740//transferase activity;GO:0003824//catalytic activity;GO:0016301//kinase activity;GO:0016772//transferase activity, transferring phosphorus-containing groups	GO:0008152//metabolic process;GO:0016310//phosphorylation;GO:0006796//phosphate-containing compound metabolic process;GO:0044237//cellular metabolic process;GO:0006793//phosphorus metabolic process;GO:0009987//cellular process
1	Q1-1	305020001	307041717	upper	--	0.954872	Zm00001d034902	--	-	-	-	-	-	-	-	-
1	Q1-1	305020001	307041717	upper	--	0.954872	Zm00001d034903	PDRP1	-	-	-	-	-	-	-	-
1	Q1-1	305020001	307041717	upper	--	0.954872	Zm00001d034904	PGRL1A	PGR5-like protein 1B chloroplastic	-	-	-	-	GO:0009579//thylakoid;GO:0009507//chloroplast;GO:0044422//organelle part;GO:0044436//thylakoid part;GO:0005622//intracellular;GO:0044444//cytoplasmic part;GO:0009534//chloroplast thylakoid;GO:0055035//plastid thylakoid membrane;GO:0043229//intracellular organelle;GO:0016020//membrane;GO:0009536//plastid;GO:0005623//cell;GO:0044435//plastid part;GO:0042651//thylakoid membrane;GO:0034357//photosynt…	GO:0016730//oxidoreductase activity, acting on iron-sulfur proteins as donors;GO:0003824//catalytic activity;GO:0016491//oxidoreductase activity	GO:0044763//single-organism cellular process;GO:0015979//photosynthesis;GO:0009773//photosynthetic electron transport in photosystem I;GO:0022900//electron transport chain;GO:0044699//single-organism process;GO:0055114//oxidation-reduction process;GO:0006091//generation of precursor metabolites and energy;GO:0008152//metabolic process;GO:0044237//cellular metabolic process;GO:0009767//photosynthe…
1	Q1-1	305020001	307041717	upper	--	0.954872	Zm00001d034914	XPO1	Protein EXPORTIN 1A	Genetic Information Processing	Translation	ko03013//RNA transport;ko03008//Ribosome biogenesis in eukaryotes	K14290	GO:0005634//nucleus;GO:0016020//membrane;GO:0043226//organelle;GO:0005737//cytoplasm;GO:0044424//intracellular part;GO:0044425//membrane part;GO:0043227//membrane-bounded organelle;GO:0016021//integral component of membrane;GO:0043229//intracellular organelle;GO:0044464//cell part;GO:0031224//intrinsic component of membrane;GO:0005622//intracellular;GO:0005623//cell;GO:0043231//intracellular memb…	GO:0008536//Ran GTPase binding;GO:0005515//protein binding;GO:0051020//GTPase binding;GO:0019899//enzyme binding;GO:0005488//binding;GO:0022892//substrate-specific transporter activity;GO:0005215//transporter activity;GO:0005487//nucleocytoplasmic transporter activity;GO:0005049//nuclear export signal receptor activity;GO:0017016//Ras GTPase binding;GO:0031267//small GTPase binding;GO:0008565//pr…	GO:0000056//ribosomal small subunit export from nucleus;GO:0070727//cellular macromolecule localization;GO:0033750//ribosome localization;GO:0006810//transport;GO:0071702//organic substance transport;GO:0046822//regulation of nucleocytoplasmic transport;GO:0032879//regulation of localization;GO:0071428//rRNA-containing ribonucleoprotein complex export from nucleus;GO:0032386//regulation of intrac…
1	Q1-1	305020001	307041717	upper	--	0.954872	Zm00001d034915	Tbl2	Transducin/WD40 repeat-like superfamily protein	-	-	-	-	GO:0044425//membrane part;GO:0031224//intrinsic component of membrane;GO:0016020//membrane;GO:0016021//integral component of membrane	GO:0005488//binding;GO:0005515//protein binding	-
1	Q1-1	305020001	307041717	upper	--	0.954872	Zm00001d034916	DTX56	Antiporter/ drug transporter/ transporter	-	-	-	-	GO:0005623//cell;GO:0005886//plasma membrane;GO:0031224//intrinsic component of membrane;GO:0016020//membrane;GO:0044464//cell part;GO:0044425//membrane part;GO:0071944//cell periphery;GO:0016021//integral component of membrane	GO:0015291//secondary active transmembrane transporter activity;GO:0090484//drug transporter activity;GO:0022804//active transmembrane transporter activity;GO:0022857//transmembrane transporter activity;GO:0005215//transporter activity;GO:0015238//drug transmembrane transporter activity;GO:0015297//antiporter activity	GO:0050789//regulation of biological process;GO:0010035//response to inorganic substance;GO:0042221//response to chemical;GO:1901700//response to oxygen-containing compound;GO:0044763//single-organism cellular process;GO:1902578//single-organism localization;GO:0010119//regulation of stomatal movement;GO:0044699//single-organism process;GO:0006855//drug transmembrane transport;GO:0010033//respons…
1	Q1-1	305020001	307041717	upper	--	0.954872	Zm00001d034917	EXL3	GDSL esterase/lipase EXL3	-	-	-	-	-	GO:0003824//catalytic activity;GO:0016787//hydrolase activity;GO:0016788//hydrolase activity, acting on ester bonds	-
1	Q1-1	305020001	307041717	upper	--	0.954872	Zm00001d034918	ABCG3	ABC transporter G family member 3	-	-	-	-	GO:0005623//cell;GO:0031224//intrinsic component of membrane;GO:0016021//integral component of membrane;GO:0016020//membrane;GO:0044464//cell part;GO:0005886//plasma membrane;GO:0071944//cell periphery;GO:0044425//membrane part	GO:0043167//ion binding;GO:0003824//catalytic activity;GO:0016787//hydrolase activity;GO:0005215//transporter activity;GO:0001883//purine nucleoside binding;GO:0042623//ATPase activity, coupled;GO:0030554//adenyl nucleotide binding;GO:0016818//hydrolase activity, acting on acid anhydrides, in phosphorus-containing anhydrides;GO:0032555//purine ribonucleotide binding;GO:0032550//purine ribonucleos…	GO:0006810//transport;GO:1902578//single-organism localization;GO:0009987//cellular process;GO:0044699//single-organism process;GO:0051234//establishment of localization;GO:0044763//single-organism cellular process;GO:0051179//localization;GO:0055085//transmembrane transport;GO:0044765//single-organism transport
1	Q1-1	305020001	307041717	upper	--	0.954872	Zm00001d034919	CPN60A1	RuBisCO large subunit-binding protein subunit alpha	-	-	-	-	GO:0005622//intracellular;GO:0005737//cytoplasm;GO:0043231//intracellular membrane-bounded organelle;GO:0043229//intracellular organelle;GO:0044444//cytoplasmic part;GO:0043226//organelle;GO:0044464//cell part;GO:0044424//intracellular part;GO:0005829//cytosol;GO:0005623//cell;GO:0043227//membrane-bounded organelle;GO:0005739//mitochondrion	GO:0005488//binding;GO:0032549//ribonucleoside binding;GO:0043167//ion binding;GO:0017076//purine nucleotide binding;GO:0032553//ribonucleotide binding;GO:0043168//anion binding;GO:0001882//nucleoside binding;GO:0097367//carbohydrate derivative binding;GO:0032559//adenyl ribonucleotide binding;GO:1901265//nucleoside phosphate binding;GO:0001883//purine nucleoside binding;GO:0097159//organic cycli…	GO:0007005//mitochondrion organization;GO:0016043//cellular component organization;GO:0006457//protein folding;GO:0009987//cellular process;GO:0006996//organelle organization;GO:0042026//protein refolding;GO:0006458//'de novo' protein folding;GO:0071840//cellular component organization or biogenesis
1	Q1-1	305020001	307041717	upper	--	0.954872	Zm00001d034920	ERF15	Ethylene-responsive transcription factor 1B	Environmental Information Processing	Signal transduction	ko04075//Plant hormone signal transduction;ko04016//MAPK signaling pathway - plant	K14516	GO:0043226//organelle;GO:0043229//intracellular organelle;GO:0005622//intracellular;GO:0044464//cell part;GO:0044424//intracellular part;GO:0005634//nucleus;GO:0043231//intracellular membrane-bounded organelle;GO:0005623//cell;GO:0043227//membrane-bounded organelle	GO:1901363//heterocyclic compound binding;GO:0003700//transcription factor activity, sequence-specific DNA binding;GO:0097159//organic cyclic compound binding;GO:0003677//DNA binding;GO:0005488//binding;GO:0003676//nucleic acid binding;GO:0001071//nucleic acid binding transcription factor activity	GO:0006351//transcription, DNA-templated;GO:0016070//RNA metabolic process;GO:0043170//macromolecule metabolic process;GO:0034641//cellular nitrogen compound metabolic process;GO:0044249//cellular biosynthetic process;GO:0046483//heterocycle metabolic process;GO:2000112//regulation of cellular macromolecule biosynthetic process;GO:0010468//regulation of gene expression;GO:0006807//nitrogen compou…
1	Q1-1	305020001	307041717	upper	--	0.954872	Zm00001d034921	DAPF	Diaminopimelate epimerase chloroplastic	Metabolism	Global and overview maps;Amino acid metabolism	ko01100//Metabolic pathways;ko01110//Biosynthesis of secondary metabolites;ko01230//Biosynthesis of amino acids;ko00300//Lysine biosynthesis	K01778	GO:0005623//cell;GO:0044444//cytoplasmic part;GO:0044464//cell part;GO:0005622//intracellular;GO:0005829//cytosol;GO:0044424//intracellular part;GO:0005737//cytoplasm	GO:0047661//amino-acid racemase activity;GO:0036361//racemase activity, acting on amino acids and derivatives;GO:0008837//diaminopimelate epimerase activity;GO:0016853//isomerase activity;GO:0003824//catalytic activity;GO:0016855//racemase and epimerase activity, acting on amino acids and derivatives;GO:0016854//racemase and epimerase activity	GO:0044710//single-organism metabolic process;GO:0044281//small molecule metabolic process;GO:0006807//nitrogen compound metabolic process;GO:1901607//alpha-amino acid biosynthetic process;GO:0009067//aspartate family amino acid biosynthetic process;GO:0006082//organic acid metabolic process;GO:0009066//aspartate family amino acid metabolic process;GO:0043648//dicarboxylic acid metabolic process;…
1	Q1-1	305020001	307041717	upper	--	0.954872	Zm00001d034924	AIR3	Subtilisin-like protease	-	-	-	-	-	GO:0070011//peptidase activity, acting on L-amino acid peptides;GO:0016787//hydrolase activity;GO:0008233//peptidase activity;GO:0003824//catalytic activity;GO:0017171//serine hydrolase activity;GO:0004175//endopeptidase activity;GO:0004252//serine-type endopeptidase activity;GO:0008236//serine-type peptidase activity	GO:0043170//macromolecule metabolic process;GO:0006508//proteolysis;GO:0071704//organic substance metabolic process;GO:0044238//primary metabolic process;GO:0008152//metabolic process;GO:0019538//protein metabolic process
1	Q1-1	305020001	307041717	upper	--	0.954872	Zm00001d034925	PMAT1	Transferase	-	-	-	-	-	GO:0003824//catalytic activity;GO:0016747//transferase activity, transferring acyl groups other than amino-acyl groups;GO:0016740//transferase activity;GO:0016746//transferase activity, transferring acyl groups	-
1	Q1-1	305020001	307041717	upper	--	0.954872	Zm00001d034926	--	-	-	-	-	-	-	-	-
1	Q1-1	305020001	307041717	upper	--	0.954872	Zm00001d034927	XI-B	Myosin-6	-	-	-	-	GO:0005856//cytoskeleton;GO:0043232//intracellular non-membrane-bounded organelle;GO:0044422//organelle part;GO:0043234//protein complex;GO:0044446//intracellular organelle part;GO:0005623//cell;GO:0043226//organelle;GO:0032991//macromolecular complex;GO:0043228//non-membrane-bounded organelle;GO:0005622//intracellular;GO:0044430//cytoskeletal part;GO:0015629//actin cytoskeleton;GO:0044464//cell …	GO:0044877//macromolecular complex binding;GO:0000166//nucleotide binding;GO:0001883//purine nucleoside binding;GO:0097367//carbohydrate derivative binding;GO:0005524//ATP binding;GO:1901265//nucleoside phosphate binding;GO:0032403//protein complex binding;GO:0036094//small molecule binding;GO:0035639//purine ribonucleoside triphosphate binding;GO:0005488//binding;GO:0017076//purine nucleotide bi…	GO:0016043//cellular component organization;GO:0007017//microtubule-based process;GO:0030029//actin filament-based process;GO:0006928//movement of cell or subcellular component;GO:0044699//single-organism process;GO:0030036//actin cytoskeleton organization;GO:0044763//single-organism cellular process;GO:0071822//protein complex subunit organization;GO:0071840//cellular component organization or b…
1	Q1-1	305020001	307041717	upper	--	0.954872	Zm00001d034929	LUH	leunig-related3	-	-	-	-	-	GO:0005515//protein binding;GO:0005488//binding	-
1	Q1-1	305020001	307041717	upper	--	0.954872	Zm00001d034930	ESD4	-	-	-	-	-	-	GO:0003824//catalytic activity;GO:0016787//hydrolase activity;GO:0008233//peptidase activity;GO:0070011//peptidase activity, acting on L-amino acid peptides;GO:0008234//cysteine-type peptidase activity	GO:0043170//macromolecule metabolic process;GO:0071704//organic substance metabolic process;GO:0008152//metabolic process;GO:0006508//proteolysis;GO:0019538//protein metabolic process;GO:0044238//primary metabolic process
1	Q1-1	305020001	307041717	upper	--	0.954872	Zm00001d034931	CIP7	COP1-interacting protein-related	-	-	-	-	-	-	-
1	Q1-1	305020001	307041717	upper	--	0.954872	Zm00001d034932	STR8	Rhodanese-like domain-containing protein 8 chloroplastic	-	-	-	-	-	-	-
1	Q1-1	305020001	307041717	upper	--	0.954872	Zm00001d034933	PCMP-H31	Pentatricopeptide repeat-containing protein chloroplastic	-	-	-	-	-	GO:0005488//binding;GO:0005515//protein binding	GO:0090304//nucleic acid metabolic process;GO:0044238//primary metabolic process;GO:0009451//RNA modification;GO:0008152//metabolic process;GO:0044260//cellular macromolecule metabolic process;GO:0016070//RNA metabolic process;GO:0046483//heterocycle metabolic process;GO:0006725//cellular aromatic compound metabolic process;GO:0009987//cellular process;GO:0006807//nitrogen compound metabolic proc…
1	Q1-1	305020001	307041717	upper	--	0.954872	Zm00001d034934	--	Nuclear transport factor 2 (NTF2) family protein	-	-	-	-	GO:0016021//integral component of membrane;GO:0044425//membrane part;GO:0031224//intrinsic component of membrane;GO:0016020//membrane	-	-
1	Q1-1	305020001	307041717	upper	--	0.954872	Zm00001d034935	--	Expressed protein; protein	-	-	-	-	GO:0016021//integral component of membrane;GO:0016020//membrane;GO:0044425//membrane part;GO:0031224//intrinsic component of membrane	-	-
1	Q1-1	305020001	307041717	upper	--	0.954872	Zm00001d034936	--	-	-	-	-	-	GO:0044425//membrane part;GO:0016021//integral component of membrane;GO:0031224//intrinsic component of membrane;GO:0016020//membrane	-	-
1	Q1-1	305020001	307041717	upper	--	0.954872	Zm00001d034937	GSTT1	Glutathione S-transferase T1	Metabolism	Metabolism of other amino acids	ko00480//Glutathione metabolism	K00799	-	GO:0016740//transferase activity;GO:0005515//protein binding;GO:0003824//catalytic activity;GO:0005488//binding	-
1	Q1-1	305020001	307041717	upper	--	0.954872	Zm00001d034938	PAD1	Proteasome subunit alpha type-7-A	Genetic Information Processing	Folding, sorting and degradation	ko03050//Proteasome	K02731	GO:0043234//protein complex;GO:0005634//nucleus;GO:0032991//macromolecular complex;GO:0000502//proteasome complex;GO:0044464//cell part;GO:0005623//cell;GO:0043226//organelle;GO:0019773//proteasome core complex, alpha-subunit complex;GO:0005839//proteasome core complex;GO:0043227//membrane-bounded organelle;GO:0044424//intracellular part;GO:0043229//intracellular organelle;GO:0043231//intracellul…	GO:0070011//peptidase activity, acting on L-amino acid peptides;GO:0003824//catalytic activity;GO:0004175//endopeptidase activity;GO:0016787//hydrolase activity;GO:0008233//peptidase activity	GO:0071704//organic substance metabolic process;GO:0009056//catabolic process;GO:0044257//cellular protein catabolic process;GO:0051603//proteolysis involved in cellular protein catabolic process;GO:0044265//cellular macromolecule catabolic process;GO:0006508//proteolysis;GO:0043170//macromolecule metabolic process;GO:0009987//cellular process;GO:0044260//cellular macromolecule metabolic process;…
1	Q1-1	305020001	307041717	upper	--	0.954872	Zm00001d034939	--	zinc ion binding	-	-	-	-	GO:0016020//membrane;GO:0031224//intrinsic component of membrane;GO:0016021//integral component of membrane;GO:0044425//membrane part	-	-
1	Q1-1	305020001	307041717	upper	--	0.954872	Zm00001d034940	ABCG48	ABC transporter G family member 34	-	-	-	-	GO:0071944//cell periphery;GO:0016021//integral component of membrane;GO:0005886//plasma membrane;GO:0044464//cell part;GO:0005623//cell;GO:0016020//membrane;GO:0044425//membrane part;GO:0031224//intrinsic component of membrane	GO:0042623//ATPase activity, coupled;GO:0016818//hydrolase activity, acting on acid anhydrides, in phosphorus-containing anhydrides;GO:0015399//primary active transmembrane transporter activity;GO:0022857//transmembrane transporter activity;GO:0032555//purine ribonucleotide binding;GO:0016887//ATPase activity;GO:0001882//nucleoside binding;GO:0042626//ATPase activity, coupled to transmembrane mov…	GO:1902578//single-organism localization;GO:0051234//establishment of localization;GO:0051179//localization;GO:0055085//transmembrane transport;GO:0044763//single-organism cellular process;GO:0044699//single-organism process;GO:0009987//cellular process;GO:0006810//transport;GO:0044765//single-organism transport
1	Q1-1	305020001	307041717	upper	--	0.954872	Zm00001d034941	Tbc1d15	Ypt/Rab-GAP domain of gyp1p superfamily protein	-	-	-	-	GO:0005623//cell;GO:0005622//intracellular;GO:0044464//cell part	GO:0030695//GTPase regulator activity;GO:0017016//Ras GTPase binding;GO:0005096//GTPase activator activity;GO:0005488//binding;GO:0008047//enzyme activator activity;GO:0051020//GTPase binding;GO:0017137//Rab GTPase binding;GO:0005515//protein binding;GO:0030234//enzyme regulator activity;GO:0098772//molecular function regulator;GO:0060589//nucleoside-triphosphatase regulator activity;GO:0031267//…	GO:0050790//regulation of catalytic activity;GO:0051641//cellular localization;GO:0050789//regulation of biological process;GO:0043547//positive regulation of GTPase activity;GO:0051179//localization;GO:0065009//regulation of molecular function;GO:0090630//activation of GTPase activity;GO:0006810//transport;GO:0070727//cellular macromolecule localization;GO:0071702//organic substance transport;GO…
1	Q1-1	305020001	307041717	upper	--	0.954872	Zm00001d034942	--	Late embryogenesis abundant (LEA) hydroxyproline-rich glycoprotein family	-	-	-	-	GO:0005623//cell;GO:0046658//anchored component of plasma membrane;GO:0044464//cell part;GO:0031224//intrinsic component of membrane;GO:0005886//plasma membrane;GO:0009506//plasmodesma;GO:0044425//membrane part;GO:0044459//plasma membrane part;GO:0016021//integral component of membrane;GO:0031225//anchored component of membrane;GO:0030054//cell junction;GO:0005911//cell-cell junction;GO:0055044//…	-	-
1	Q1-1	305020001	307041717	upper	--	0.954872	Zm00001d034943	Os05g0358500	-	-	-	-	-	-	GO:0003824//catalytic activity;GO:0004721//phosphoprotein phosphatase activity;GO:0004722//protein serine/threonine phosphatase activity;GO:0016787//hydrolase activity;GO:0016791//phosphatase activity;GO:0042578//phosphoric ester hydrolase activity;GO:0016788//hydrolase activity, acting on ester bonds	GO:0043170//macromolecule metabolic process;GO:0006793//phosphorus metabolic process;GO:0019538//protein metabolic process;GO:0006470//protein dephosphorylation;GO:0008152//metabolic process;GO:0016311//dephosphorylation;GO:0044267//cellular protein metabolic process;GO:0071704//organic substance metabolic process;GO:0043412//macromolecule modification;GO:0036211//protein modification process;GO:…
1	Q1-1	305020001	307041717	upper	--	0.954872	Zm00001d034944	NPR3	Regulatory protein NPR3	Environmental Information Processing	Signal transduction	ko04075//Plant hormone signal transduction	K14508	GO:0016021//integral component of membrane;GO:0005622//intracellular;GO:0031224//intrinsic component of membrane;GO:0044425//membrane part;GO:0043227//membrane-bounded organelle;GO:0016020//membrane;GO:0044464//cell part;GO:0005634//nucleus;GO:0044424//intracellular part;GO:0043229//intracellular organelle;GO:0043231//intracellular membrane-bounded organelle;GO:0005623//cell;GO:0043226//organelle	GO:0005488//binding;GO:0022857//transmembrane transporter activity;GO:0005385//zinc ion transmembrane transporter activity;GO:0046873//metal ion transmembrane transporter activity;GO:0022890//inorganic cation transmembrane transporter activity;GO:0005215//transporter activity;GO:0022891//substrate-specific transmembrane transporter activity;GO:0005515//protein binding;GO:0072509//divalent inorgan…	GO:0009966//regulation of signal transduction;GO:0044763//single-organism cellular process;GO:0006811//ion transport;GO:0023051//regulation of signaling;GO:0070838//divalent metal ion transport;GO:0034220//ion transmembrane transport;GO:2000022//regulation of jasmonic acid mediated signaling pathway;GO:0009617//response to bacterium;GO:0050789//regulation of biological process;GO:0006952//defense…
1	Q1-1	305020001	307041717	upper	--	0.954872	Zm00001d034945	RVE8	Protein REVEILLE 8	-	-	-	-	GO:0043226//organelle;GO:0005623//cell;GO:0005622//intracellular;GO:0043231//intracellular membrane-bounded organelle;GO:0044464//cell part;GO:0043227//membrane-bounded organelle;GO:0044424//intracellular part;GO:0043229//intracellular organelle;GO:0005634//nucleus	GO:0003676//nucleic acid binding;GO:0097159//organic cyclic compound binding;GO:0003677//DNA binding;GO:0005488//binding;GO:1901363//heterocyclic compound binding	GO:0016070//RNA metabolic process;GO:0008152//metabolic process;GO:0071704//organic substance metabolic process;GO:0010467//gene expression;GO:0034645//cellular macromolecule biosynthetic process;GO:0080090//regulation of primary metabolic process;GO:0044271//cellular nitrogen compound biosynthetic process;GO:0006725//cellular aromatic compound metabolic process;GO:0019219//regulation of nucleoba…
1	Q1-1	305020001	307041717	upper	--	0.954872	Zm00001d034946	RVE8	Protein REVEILLE 8	-	-	-	-	GO:0005634//nucleus;GO:0044424//intracellular part;GO:0005622//intracellular;GO:0043226//organelle;GO:0005623//cell;GO:0044464//cell part;GO:0043227//membrane-bounded organelle;GO:0043231//intracellular membrane-bounded organelle;GO:0043229//intracellular organelle	GO:0097159//organic cyclic compound binding;GO:0003676//nucleic acid binding;GO:1901363//heterocyclic compound binding;GO:0003677//DNA binding;GO:0005488//binding	GO:0031326//regulation of cellular biosynthetic process;GO:0080090//regulation of primary metabolic process;GO:0006725//cellular aromatic compound metabolic process;GO:0050789//regulation of biological process;GO:0046483//heterocycle metabolic process;GO:0044271//cellular nitrogen compound biosynthetic process;GO:0044260//cellular macromolecule metabolic process;GO:0006355//regulation of transcri…
1	Q1-1	305020001	307041717	upper	--	0.954872	Zm00001d034947	RVE8	Protein REVEILLE 8	-	-	-	-	GO:0005623//cell;GO:0044424//intracellular part;GO:0044464//cell part;GO:0043229//intracellular organelle;GO:0043227//membrane-bounded organelle;GO:0005634//nucleus;GO:0043231//intracellular membrane-bounded organelle;GO:0043226//organelle;GO:0005622//intracellular	GO:0097159//organic cyclic compound binding;GO:0005488//binding;GO:0003677//DNA binding;GO:1901363//heterocyclic compound binding;GO:0003676//nucleic acid binding	GO:0071704//organic substance metabolic process;GO:0031326//regulation of cellular biosynthetic process;GO:0090304//nucleic acid metabolic process;GO:0019219//regulation of nucleobase-containing compound metabolic process;GO:0051171//regulation of nitrogen compound metabolic process;GO:0006351//transcription, DNA-templated;GO:2000112//regulation of cellular macromolecule biosynthetic process;GO:0…
1	Q1-1	305020001	307041717	upper	--	0.954872	Zm00001d034948	tmem56b	TRAM LAG1 and CLN8 (TLC) lipid-sensing domain containing protein	-	-	-	-	GO:0044425//membrane part;GO:0016021//integral component of membrane;GO:0016020//membrane;GO:0031224//intrinsic component of membrane	-	-
1	Q1-1	305020001	307041717	upper	--	0.954872	Zm00001d034949	RABF2A	GTP-binding protein homolog1	Cellular Processes	Transport and catabolism	ko04144//Endocytosis;ko04145//Phagosome	K07889	GO:0044464//cell part;GO:0044444//cytoplasmic part;GO:0043226//organelle;GO:0016023//cytoplasmic, membrane-bounded vesicle;GO:0044424//intracellular part;GO:0031982//vesicle;GO:0005768//endosome;GO:0005623//cell;GO:0031988//membrane-bounded vesicle;GO:0005737//cytoplasm;GO:0031410//cytoplasmic vesicle;GO:0043229//intracellular organelle;GO:0030139//endocytic vesicle;GO:0043231//intracellular memb…	GO:0035639//purine ribonucleoside triphosphate binding;GO:0017076//purine nucleotide binding;GO:0016817//hydrolase activity, acting on acid anhydrides;GO:0032561//guanyl ribonucleotide binding;GO:0032550//purine ribonucleoside binding;GO:1901265//nucleoside phosphate binding;GO:0017111//nucleoside-triphosphatase activity;GO:0097367//carbohydrate derivative binding;GO:0005488//binding;GO:0032553//…	GO:0009987//cellular process;GO:0051649//establishment of localization in cell;GO:0007264//small GTPase mediated signal transduction;GO:0007154//cell communication;GO:0071702//organic substance transport;GO:0023052//signaling;GO:0034613//cellular protein localization;GO:0033036//macromolecule localization;GO:0044699//single-organism process;GO:0051716//cellular response to stimulus;GO:0032482//Ra…
1	Q1-1	305020001	307041717	upper	--	0.954872	Zm00001d034950	TMN11	Transmembrane 9 superfamily member 12	-	-	-	-	GO:0043227//membrane-bounded organelle;GO:0044422//organelle part;GO:0044446//intracellular organelle part;GO:0005623//cell;GO:0005737//cytoplasm;GO:0016020//membrane;GO:0044431//Golgi apparatus part;GO:0044464//cell part;GO:0044424//intracellular part;GO:0043226//organelle;GO:0044425//membrane part;GO:0031224//intrinsic component of membrane;GO:0005622//intracellular;GO:0005802//trans-Golgi netw…	-	GO:1902578//single-organism localization;GO:0051179//localization;GO:0009987//cellular process;GO:1902580//single-organism cellular localization;GO:0070727//cellular macromolecule localization;GO:0034613//cellular protein localization;GO:0016043//cellular component organization;GO:0044699//single-organism process;GO:0008104//protein localization;GO:0061024//membrane organization;GO:0044763//singl…
1	Q1-1	305020001	307041717	upper	--	0.954872	Zm00001d034951	GCP3	-	-	-	-	-	-	-	-
1	Q1-1	305020001	307041717	upper	--	0.954872	Zm00001d034953	--	hydroxyproline-rich glycoprotein family protein	-	-	-	-	-	GO:0003676//nucleic acid binding;GO:0003677//DNA binding;GO:0005488//binding;GO:1901363//heterocyclic compound binding;GO:0097159//organic cyclic compound binding	-
1	Q1-1	305020001	307041717	upper	--	0.954872	Zm00001d034954	--	Pleckstrin homology (PH) domain-containing protein	-	-	-	-	-	-	-
1	Q1-1	305020001	307041717	upper	--	0.954872	Zm00001d034956	--	ARM repeat superfamily protein	-	-	-	-	-	-	-
1	Q1-1	305020001	307041717	upper	--	0.954872	Zm00001d034957	FAHD2	Fumarylacetoacetate (FAA) hydrolase family	Metabolism	Amino acid metabolism;Global and overview maps	ko01100//Metabolic pathways;ko00350//Tyrosine metabolism	K01557	GO:0016020//membrane;GO:0044425//membrane part;GO:0031224//intrinsic component of membrane;GO:0016021//integral component of membrane	GO:0016787//hydrolase activity;GO:0003824//catalytic activity	GO:0008152//metabolic process
1	Q1-1	305020001	307041717	upper	--	0.954872	Zm00001d034961	--	myosin heavy chain-related	-	-	-	-	GO:0031224//intrinsic component of membrane;GO:0044425//membrane part;GO:0016020//membrane;GO:0016021//integral component of membrane	-	-
1	Q1-1	305020001	307041717	upper	--	0.954872	Zm00001d034962	DG1	embryo specific2	-	-	-	-	GO:0043226//organelle;GO:0005623//cell;GO:0044444//cytoplasmic part;GO:0044464//cell part;GO:0043231//intracellular membrane-bounded organelle;GO:0043227//membrane-bounded organelle;GO:0044424//intracellular part;GO:0005737//cytoplasm;GO:0043229//intracellular organelle;GO:0005622//intracellular;GO:0009536//plastid;GO:0009507//chloroplast	GO:0005515//protein binding;GO:0005488//binding	GO:0044271//cellular nitrogen compound biosynthetic process;GO:0048856//anatomical structure development;GO:1901360//organic cyclic compound metabolic process;GO:0032502//developmental process;GO:0006807//nitrogen compound metabolic process;GO:0022414//reproductive process;GO:0009059//macromolecule biosynthetic process;GO:0044702//single organism reproductive process;GO:0003006//developmental pro…
2	Q2-1	30820001	36280000	upper	--	0.824282	Zm00001d003061	SAC3A	SAC3 family protein A	-	-	-	-	GO:0043227//membrane-bounded organelle;GO:0043229//intracellular organelle;GO:0044464//cell part;GO:0044424//intracellular part;GO:0043231//intracellular membrane-bounded organelle;GO:0005634//nucleus;GO:0043226//organelle;GO:0005622//intracellular;GO:0005623//cell	-	-
2	Q2-1	30820001	36280000	upper	--	0.824282	Zm00001d003062	--	-	-	-	-	-	-	-	-
2	Q2-1	30820001	36280000	upper	--	0.824282	Zm00001d003064	MYB4	R2R3MYB-domain protein	Organismal Systems	Environmental adaptation	ko04626//Plant-pathogen interaction	K09422	GO:0005622//intracellular;GO:0005623//cell;GO:0005634//nucleus;GO:0043227//membrane-bounded organelle;GO:0043229//intracellular organelle;GO:0043226//organelle;GO:0044424//intracellular part;GO:0043231//intracellular membrane-bounded organelle;GO:0044464//cell part	GO:0005488//binding;GO:0003676//nucleic acid binding;GO:0044212//transcription regulatory region DNA binding;GO:1901363//heterocyclic compound binding;GO:0097159//organic cyclic compound binding;GO:0000975//regulatory region DNA binding;GO:0043565//sequence-specific DNA binding;GO:0001067//regulatory region nucleic acid binding;GO:0003677//DNA binding	GO:0044699//single-organism process;GO:0044767//single-organism developmental process;GO:0044763//single-organism cellular process;GO:0009987//cellular process;GO:0030154//cell differentiation;GO:0032502//developmental process;GO:0048869//cellular developmental process
2	Q2-1	30820001	36280000	upper	synonymous	0.824282	Zm00001d003066	RUS2	Protein root UVB sensitive 2 chloroplastic	-	-	-	-	GO:0044464//cell part;GO:0005622//intracellular;GO:0044422//organelle part;GO:0044434//chloroplast part;GO:0043227//membrane-bounded organelle;GO:0005737//cytoplasm;GO:0031975//envelope;GO:0043229//intracellular organelle;GO:0009526//plastid envelope;GO:0009941//chloroplast envelope;GO:0009536//plastid;GO:0043226//organelle;GO:0043231//intracellular membrane-bounded organelle;GO:0031967//organell…	-	GO:0009926//auxin polar transport;GO:0009314//response to radiation;GO:1902578//single-organism localization;GO:0060918//auxin transport;GO:0051234//establishment of localization;GO:0044699//single-organism process;GO:0010224//response to UV-B;GO:0050896//response to stimulus;GO:0044765//single-organism transport;GO:0009628//response to abiotic stimulus;GO:0009411//response to UV;GO:0065007//biol…
2	Q2-1	30820001	36280000	upper	nonsynonymous	0.824282	Zm00001d003067	RUS2	Protein root UVB sensitive 2 chloroplastic	-	-	-	-	GO:0009507//chloroplast;GO:0043231//intracellular membrane-bounded organelle;GO:0005622//intracellular;GO:0009526//plastid envelope;GO:0043229//intracellular organelle;GO:0031967//organelle envelope;GO:0044435//plastid part;GO:0044446//intracellular organelle part;GO:0044444//cytoplasmic part;GO:0009536//plastid;GO:0044464//cell part;GO:0005737//cytoplasm;GO:0044434//chloroplast part;GO:0005623//…	-	GO:0065007//biological regulation;GO:0009628//response to abiotic stimulus;GO:0065008//regulation of biological quality;GO:0006810//transport;GO:0051179//localization;GO:0044699//single-organism process;GO:0060918//auxin transport;GO:0050896//response to stimulus;GO:0010817//regulation of hormone levels;GO:0009314//response to radiation;GO:0009411//response to UV;GO:0009914//hormone transport;GO:…
2	Q2-1	30820001	36280000	upper	--	0.824282	Zm00001d003068	PPCK1	Phosphoenolpyruvate carboxylase kinase 2	-	-	-	-	GO:0043231//intracellular membrane-bounded organelle;GO:0043226//organelle;GO:0043227//membrane-bounded organelle;GO:0005737//cytoplasm;GO:0044464//cell part;GO:0005622//intracellular;GO:0044424//intracellular part;GO:0005623//cell;GO:0005634//nucleus;GO:0043229//intracellular organelle	GO:0004672//protein kinase activity;GO:0032559//adenyl ribonucleotide binding;GO:0032555//purine ribonucleotide binding;GO:0005516//calmodulin binding;GO:0016772//transferase activity, transferring phosphorus-containing groups;GO:0003824//catalytic activity;GO:0035639//purine ribonucleoside triphosphate binding;GO:0032553//ribonucleotide binding;GO:0005488//binding;GO:0000166//nucleotide binding;…	GO:0007154//cell communication;GO:0016310//phosphorylation;GO:0071215//cellular response to abscisic acid stimulus;GO:0071396//cellular response to lipid;GO:1901700//response to oxygen-containing compound;GO:0009738//abscisic acid-activated signaling pathway;GO:0046777//protein autophosphorylation;GO:0006793//phosphorus metabolic process;GO:0008152//metabolic process;GO:0044237//cellular metaboli…
2	Q2-1	30820001	36280000	upper	--	0.824282	Zm00001d003069	WAK5	Wall-associated kinase 3	-	-	-	-	GO:0044464//cell part;GO:0016020//membrane;GO:0005623//cell;GO:0031224//intrinsic component of membrane;GO:0016021//integral component of membrane;GO:0005886//plasma membrane;GO:0071944//cell periphery;GO:0044425//membrane part	GO:0032555//purine ribonucleotide binding;GO:0004672//protein kinase activity;GO:0030247//polysaccharide binding;GO:0016301//kinase activity;GO:0097159//organic cyclic compound binding;GO:0001871//pattern binding;GO:0030246//carbohydrate binding;GO:0032553//ribonucleotide binding;GO:0043167//ion binding;GO:0043168//anion binding;GO:0005509//calcium ion binding;GO:0032559//adenyl ribonucleotide bi…	GO:0007165//signal transduction;GO:0051716//cellular response to stimulus;GO:0009987//cellular process;GO:0023052//signaling;GO:0044699//single-organism process;GO:0044238//primary metabolic process;GO:0044260//cellular macromolecule metabolic process;GO:0050789//regulation of biological process;GO:0050794//regulation of cellular process;GO:0043170//macromolecule metabolic process;GO:0071704//org…
2	Q2-1	30820001	36280000	upper	synonymous	0.824282	Zm00001d003070	WAK2	Protein kinase superfamily protein	-	-	-	-	GO:0005886//plasma membrane;GO:0044464//cell part;GO:0005623//cell;GO:0071944//cell periphery;GO:0016020//membrane	GO:0016772//transferase activity, transferring phosphorus-containing groups;GO:0001883//purine nucleoside binding;GO:0036094//small molecule binding;GO:0030246//carbohydrate binding;GO:0043168//anion binding;GO:0032550//purine ribonucleoside binding;GO:0032555//purine ribonucleotide binding;GO:0016740//transferase activity;GO:0005488//binding;GO:0030247//polysaccharide binding;GO:0035639//purine …	GO:0007154//cell communication;GO:0006796//phosphate-containing compound metabolic process;GO:0050794//regulation of cellular process;GO:0008152//metabolic process;GO:0044267//cellular protein metabolic process;GO:0009987//cellular process;GO:0023052//signaling;GO:0043170//macromolecule metabolic process;GO:0050896//response to stimulus;GO:0065007//biological regulation;GO:0007166//cell surface r…
2	Q2-1	30820001	36280000	upper	--	0.824282	Zm00001d003071	--	-	-	-	-	-	GO:0042406//extrinsic component of endoplasmic reticulum membrane;GO:0005622//intracellular;GO:0044446//intracellular organelle part;GO:0012505//endomembrane system;GO:0005623//cell;GO:0043227//membrane-bounded organelle;GO:0043231//intracellular membrane-bounded organelle;GO:0044432//endoplasmic reticulum part;GO:0044464//cell part;GO:0043226//organelle;GO:0043229//intracellular organelle;GO:000…	GO:0005515//protein binding;GO:0051082//unfolded protein binding;GO:0005488//binding	GO:0070071//proton-transporting two-sector ATPase complex assembly;GO:0065003//macromolecular complex assembly;GO:0043933//macromolecular complex subunit organization;GO:0006461//protein complex assembly;GO:0070072//vacuolar proton-transporting V-type ATPase complex assembly;GO:0071822//protein complex subunit organization;GO:0043623//cellular protein complex assembly;GO:0034622//cellular macromo…
2	Q2-1	30820001	36280000	upper	--	0.824282	Zm00001d003072	ALE2	Receptor-like serine/threonine-protein kinase ALE2	-	-	-	-	GO:0071944//cell periphery;GO:0016020//membrane;GO:0044464//cell part;GO:0016021//integral component of membrane;GO:0044425//membrane part;GO:0031224//intrinsic component of membrane;GO:0005623//cell;GO:0005886//plasma membrane	GO:0019199//transmembrane receptor protein kinase activity;GO:0004674//protein serine/threonine kinase activity;GO:0032553//ribonucleotide binding;GO:0005524//ATP binding;GO:0004675//transmembrane receptor protein serine/threonine kinase activity;GO:0030554//adenyl nucleotide binding;GO:0004888//transmembrane signaling receptor activity;GO:0017076//purine nucleotide binding;GO:0035639//purine rib…	GO:0043412//macromolecule modification;GO:0050896//response to stimulus;GO:0007178//transmembrane receptor protein serine/threonine kinase signaling pathway;GO:0006468//protein phosphorylation;GO:0006793//phosphorus metabolic process;GO:0007167//enzyme linked receptor protein signaling pathway;GO:0007166//cell surface receptor signaling pathway;GO:0007154//cell communication;GO:0044699//single-or…
2	Q2-1	30820001	36280000	upper	--	0.824282	Zm00001d003074	PP2C50	-	Environmental Information Processing	Signal transduction	ko04075//Plant hormone signal transduction;ko04016//MAPK signaling pathway - plant	K14497	-	GO:0003824//catalytic activity;GO:0004721//phosphoprotein phosphatase activity;GO:0016787//hydrolase activity;GO:0016788//hydrolase activity, acting on ester bonds;GO:0042578//phosphoric ester hydrolase activity;GO:0016791//phosphatase activity;GO:0004722//protein serine/threonine phosphatase activity	GO:0044267//cellular protein metabolic process;GO:0019538//protein metabolic process;GO:0006470//protein dephosphorylation;GO:0009987//cellular process;GO:0044260//cellular macromolecule metabolic process;GO:0036211//protein modification process;GO:0071704//organic substance metabolic process;GO:0006464//cellular protein modification process;GO:0008152//metabolic process;GO:0016311//dephosphoryla…
2	Q2-1	30820001	36280000	upper	--	0.824282	Zm00001d003075	--	-	-	-	-	-	-	-	-
2	Q2-1	30820001	36280000	upper	--	0.824282	Zm00001d003076	GTF2H2	General transcription factor IIH subunit 2	Genetic Information Processing	Replication and repair;Transcription	ko03420//Nucleotide excision repair;ko03022//Basal transcription factors	K03142	GO:1902911//protein kinase complex;GO:0055029//nuclear DNA-directed RNA polymerase complex;GO:0070013//intracellular organelle lumen;GO:0044446//intracellular organelle part;GO:0005622//intracellular;GO:0043226//organelle;GO:0044798//nuclear transcription factor complex;GO:0043229//intracellular organelle;GO:0044422//organelle part;GO:0032806//carboxy-terminal domain protein kinase complex;GO:000…	GO:0043167//ion binding;GO:1901363//heterocyclic compound binding;GO:0046872//metal ion binding;GO:0008270//zinc ion binding;GO:0003676//nucleic acid binding;GO:0046914//transition metal ion binding;GO:0005488//binding;GO:0043169//cation binding;GO:0097159//organic cyclic compound binding	GO:0044271//cellular nitrogen compound biosynthetic process;GO:0050789//regulation of biological process;GO:0019219//regulation of nucleobase-containing compound metabolic process;GO:0010467//gene expression;GO:0010556//regulation of macromolecule biosynthetic process;GO:0009058//biosynthetic process;GO:0051716//cellular response to stimulus;GO:0006351//transcription, DNA-templated;GO:0006807//ni…
2	Q2-1	30820001	36280000	upper	--	0.824282	Zm00001d003079	Gpr107	Protein GPR107	-	-	-	-	GO:0044425//membrane part;GO:0016021//integral component of membrane;GO:0016020//membrane;GO:0031224//intrinsic component of membrane	-	-
2	Q2-1	30820001	36280000	upper	--	0.824282	Zm00001d003080	--	NAC transcription factor (Fragment) (Fragment) [Source:UniProtKB/TrEMBL;Acc:A0A060CZR7]	-	-	-	-	GO:0043226//organelle;GO:0044424//intracellular part;GO:0005623//cell;GO:0043229//intracellular organelle;GO:0005634//nucleus;GO:0005622//intracellular;GO:0043227//membrane-bounded organelle;GO:0043231//intracellular membrane-bounded organelle;GO:0044464//cell part	GO:0003676//nucleic acid binding;GO:0003677//DNA binding;GO:0097159//organic cyclic compound binding;GO:1901363//heterocyclic compound binding;GO:0005488//binding	GO:1903506//regulation of nucleic acid-templated transcription;GO:0010468//regulation of gene expression;GO:1901362//organic cyclic compound biosynthetic process;GO:0050789//regulation of biological process;GO:0016070//RNA metabolic process;GO:0009889//regulation of biosynthetic process;GO:0006139//nucleobase-containing compound metabolic process;GO:0008152//metabolic process;GO:0046483//heterocy…
2	Q2-1	30820001	36280000	upper	--	0.824282	Zm00001d003081	GRXC6	glutaredoxin homolog1	-	-	-	-	GO:0005623//cell	GO:0015035//protein disulfide oxidoreductase activity;GO:0015036//disulfide oxidoreductase activity;GO:0016668//oxidoreductase activity, acting on a sulfur group of donors, NAD(P) as acceptor;GO:0016491//oxidoreductase activity;GO:0016667//oxidoreductase activity, acting on a sulfur group of donors;GO:0016209//antioxidant activity;GO:0009055//electron carrier activity;GO:0004362//glutathione-disu…	GO:0042221//response to chemical;GO:0051716//cellular response to stimulus;GO:0019725//cellular homeostasis;GO:0044237//cellular metabolic process;GO:0009987//cellular process;GO:0065007//biological regulation;GO:0009636//response to toxic substance;GO:0006091//generation of precursor metabolites and energy;GO:0050794//regulation of cellular process;GO:1990748//cellular detoxification;GO:0033554/…
2	Q2-1	30820001	36280000	upper	--	0.824282	Zm00001d003082	--	hAT dimerisation domain-containing protein / transposase-related	-	-	-	-	-	-	-
2	Q2-1	30820001	36280000	upper	--	0.824282	Zm00001d003083	At5g14590	Isocitrate dehydrogenase	Metabolism;Cellular Processes	Transport and catabolism;Carbohydrate metabolism;Global and overview maps;Metabolism of other amino acids	ko01100//Metabolic pathways;ko01110//Biosynthesis of secondary metabolites;ko01200//Carbon metabolism;ko01230//Biosynthesis of amino acids;ko00480//Glutathione metabolism;ko04146//Peroxisome;ko00020//Citrate cycle (TCA cycle);ko01210//2-Oxocarboxylic acid metabolism	K00031	GO:0009534//chloroplast thylakoid;GO:0043229//intracellular organelle;GO:0005622//intracellular;GO:0044464//cell part;GO:0043231//intracellular membrane-bounded organelle;GO:0005739//mitochondrion;GO:0009532//plastid stroma;GO:0043226//organelle;GO:0044435//plastid part;GO:0005623//cell;GO:0009570//chloroplast stroma;GO:0009579//thylakoid;GO:0009507//chloroplast;GO:0009536//plastid;GO:0005737//cy…	GO:0004448//isocitrate dehydrogenase activity;GO:0051287//NAD binding;GO:1901363//heterocyclic compound binding;GO:0004450//isocitrate dehydrogenase (NADP+) activity;GO:0042802//identical protein binding;GO:0036094//small molecule binding;GO:0005488//binding;GO:0016616//oxidoreductase activity, acting on the CH-OH group of donors, NAD or NADP as acceptor;GO:0016614//oxidoreductase activity, actin…	GO:0044710//single-organism metabolic process;GO:0044281//small molecule metabolic process;GO:0009987//cellular process;GO:0006733//oxidoreduction coenzyme metabolic process;GO:0019362//pyridine nucleotide metabolic process;GO:0006796//phosphate-containing compound metabolic process;GO:1901360//organic cyclic compound metabolic process;GO:0046496//nicotinamide nucleotide metabolic process;GO:0006…
2	Q2-1	30820001	36280000	upper	--	0.824282	Zm00001d003084	--	OSJNBa0043L24.15 protein; protein	Cellular Processes;Metabolism	Metabolism of other amino acids;Transport and catabolism;Global and overview maps;Carbohydrate metabolism	ko01100//Metabolic pathways;ko01110//Biosynthesis of secondary metabolites;ko01200//Carbon metabolism;ko01230//Biosynthesis of amino acids;ko00480//Glutathione metabolism;ko04146//Peroxisome;ko00020//Citrate cycle (TCA cycle);ko01210//2-Oxocarboxylic acid metabolism	K00031	-	-	-
2	Q2-1	30820001	36280000	upper	--	0.824282	Zm00001d003085	LTL1	GDSL esterase/lipase LTL1	-	-	-	-	-	GO:0003824//catalytic activity;GO:0016787//hydrolase activity;GO:0016788//hydrolase activity, acting on ester bonds	-
2	Q2-1	30820001	36280000	upper	--	0.824282	Zm00001d003086	At1g06690	Pyridoxal reductase chloroplastic	-	-	-	-	-	GO:0003824//catalytic activity;GO:0016491//oxidoreductase activity	GO:0008152//metabolic process;GO:0044699//single-organism process;GO:0044710//single-organism metabolic process;GO:0055114//oxidation-reduction process
2	Q2-1	30820001	36280000	upper	--	0.824282	Zm00001d003087	CLASP	CLIP-associated protein	-	-	-	-	GO:0031224//intrinsic component of membrane;GO:0016021//integral component of membrane;GO:0016020//membrane;GO:0044425//membrane part	GO:0005515//protein binding;GO:0005488//binding	-
2	Q2-1	30820001	36280000	upper	--	0.824282	Zm00001d003088	--	Protein LOW PSII ACCUMULATION 1 chloroplastic	-	-	-	-	GO:0016020//membrane;GO:0044425//membrane part;GO:0031224//intrinsic component of membrane;GO:0016021//integral component of membrane	-	-
2	Q2-1	30820001	36280000	upper	--	0.824282	Zm00001d003089	--	Phosphatidylinositol N-acetyglucosaminlytransferase subunit P-related	-	-	-	-	-	GO:0016740//transferase activity;GO:0003824//catalytic activity	-
2	Q2-1	30820001	36280000	upper	--	0.824282	Zm00001d003090	ME1	NADP-dependent malic enzyme 4 chloroplastic	Metabolism	Global and overview maps;Carbohydrate metabolism;Energy metabolism	ko01100//Metabolic pathways;ko01200//Carbon metabolism;ko00620//Pyruvate metabolism;ko00710//Carbon fixation in photosynthetic organisms	K00029	GO:0044444//cytoplasmic part;GO:0044424//intracellular part;GO:0005737//cytoplasm;GO:0043227//membrane-bounded organelle;GO:0009507//chloroplast;GO:0043229//intracellular organelle;GO:0043226//organelle;GO:0005623//cell;GO:0005622//intracellular;GO:0043231//intracellular membrane-bounded organelle;GO:0044464//cell part;GO:0009536//plastid	GO:0016491//oxidoreductase activity;GO:0004471//malate dehydrogenase (decarboxylating) (NAD+) activity;GO:0016616//oxidoreductase activity, acting on the CH-OH group of donors, NAD or NADP as acceptor;GO:0016614//oxidoreductase activity, acting on CH-OH group of donors;GO:0004473//malate dehydrogenase (decarboxylating) (NADP+) activity;GO:0016615//malate dehydrogenase activity;GO:0003824//catalyt…	GO:0044281//small molecule metabolic process;GO:0006082//organic acid metabolic process;GO:0071704//organic substance metabolic process;GO:0032787//monocarboxylic acid metabolic process;GO:0055114//oxidation-reduction process;GO:0043436//oxoacid metabolic process;GO:0044237//cellular metabolic process;GO:0044763//single-organism cellular process;GO:0044710//single-organism metabolic process;GO:00…
2	Q2-1	30820001	36280000	upper	synonymous	0.824282	Zm00001d003091	STLP3	Beta-16-galactosyltransferase GALT29A	-	-	-	-	GO:0012505//endomembrane system;GO:0005622//intracellular;GO:0031224//intrinsic component of membrane;GO:0005623//cell;GO:0005794//Golgi apparatus;GO:0016021//integral component of membrane;GO:0043227//membrane-bounded organelle;GO:0043229//intracellular organelle;GO:0044444//cytoplasmic part;GO:0044424//intracellular part;GO:0005737//cytoplasm;GO:0043226//organelle;GO:0044425//membrane part;GO:0…	GO:0003824//catalytic activity;GO:0016757//transferase activity, transferring glycosyl groups;GO:0016740//transferase activity;GO:0008373//sialyltransferase activity	GO:0044267//cellular protein metabolic process;GO:0009058//biosynthetic process;GO:0070085//glycosylation;GO:0043170//macromolecule metabolic process;GO:0019538//protein metabolic process;GO:0009987//cellular process;GO:0006464//cellular protein modification process;GO:0043413//macromolecule glycosylation;GO:0009100//glycoprotein metabolic process;GO:0044238//primary metabolic process;GO:0009059/…
2	Q2-1	30820001	36280000	upper	--	0.824282	Zm00001d003092	--	Cyclin/Brf1-like TBP-binding protein	-	-	-	-	-	-	-
2	Q2-1	30820001	36280000	upper	--	0.824282	Zm00001d003093	--	-	-	-	-	-	-	-	-
2	Q2-1	30820001	36280000	upper	--	0.824282	Zm00001d003096	RAP	Aspartic proteinase A1	-	-	-	-	-	GO:0004190//aspartic-type endopeptidase activity;GO:0070001//aspartic-type peptidase activity;GO:0016787//hydrolase activity;GO:0003824//catalytic activity;GO:0008233//peptidase activity;GO:0004175//endopeptidase activity;GO:0070011//peptidase activity, acting on L-amino acid peptides	GO:0008152//metabolic process;GO:0019538//protein metabolic process;GO:0044238//primary metabolic process;GO:0006508//proteolysis;GO:0071704//organic substance metabolic process;GO:0043170//macromolecule metabolic process
2	Q2-1	30820001	36280000	upper	--	0.824282	Zm00001d003098	--	hAT transposon superfamily protein	-	-	-	-	-	GO:0005515//protein binding;GO:0046983//protein dimerization activity;GO:0005488//binding	-
2	Q2-1	30820001	36280000	upper	--	0.824282	Zm00001d003099	--	Serinc-domain containing serine and sphingolipid biosynthesis protein	-	-	-	-	GO:0016020//membrane;GO:0031224//intrinsic component of membrane;GO:0044425//membrane part;GO:0016021//integral component of membrane	-	-
2	Q2-1	30820001	36280000	upper	--	0.824282	Zm00001d003100	--	-	-	-	-	-	-	-	-
2	Q2-1	30820001	36280000	upper	--	0.824282	Zm00001d003101	At5g63930	Probable leucine-rich repeat receptor-like protein kinase	-	-	-	-	GO:0016020//membrane;GO:0005623//cell;GO:0044464//cell part;GO:0005886//plasma membrane;GO:0044425//membrane part;GO:0071944//cell periphery;GO:0016021//integral component of membrane;GO:0030054//cell junction;GO:0031224//intrinsic component of membrane;GO:0055044//symplast;GO:0009506//plasmodesma;GO:0005911//cell-cell junction	GO:0003824//catalytic activity;GO:0017076//purine nucleotide binding;GO:0030554//adenyl nucleotide binding;GO:0005524//ATP binding;GO:0005488//binding;GO:0001882//nucleoside binding;GO:0097159//organic cyclic compound binding;GO:0001883//purine nucleoside binding;GO:0032559//adenyl ribonucleotide binding;GO:1901265//nucleoside phosphate binding;GO:0043168//anion binding;GO:0036094//small molecule…	GO:0043412//macromolecule modification;GO:0043170//macromolecule metabolic process;GO:0044260//cellular macromolecule metabolic process;GO:0071704//organic substance metabolic process;GO:0044267//cellular protein metabolic process;GO:0036211//protein modification process;GO:0009987//cellular process;GO:0006468//protein phosphorylation;GO:0046777//protein autophosphorylation;GO:0016310//phosphoryl…
2	Q2-1	30820001	36280000	upper	--	0.824282	Zm00001d003102	UGT92A1	UDP-glycosyltransferase 92A1	-	-	-	-	GO:0043229//intracellular organelle;GO:0005622//intracellular;GO:0044424//intracellular part;GO:0043231//intracellular membrane-bounded organelle;GO:0043227//membrane-bounded organelle;GO:0005623//cell;GO:0044464//cell part;GO:0043226//organelle	GO:0003824//catalytic activity;GO:0016740//transferase activity;GO:0016757//transferase activity, transferring glycosyl groups;GO:0008194//UDP-glycosyltransferase activity;GO:0016758//transferase activity, transferring hexosyl groups	GO:0008152//metabolic process
2	Q2-1	30820001	36280000	upper	synonymous	0.824282	Zm00001d003103	SKIP2	F-box protein	-	-	-	-	-	GO:0005488//binding;GO:0005515//protein binding	-
2	Q2-1	30820001	36280000	upper	--	0.824282	Zm00001d003104	At4g06744	Protein binding protein	-	-	-	-	-	-	-
2	Q2-1	30820001	36280000	upper	synonymous	0.824282	Zm00001d003106	PAB2	Polyadenylate-binding protein 2	Genetic Information Processing	Folding, sorting and degradation;Translation	ko03013//RNA transport;ko03015//mRNA surveillance pathway;ko03018//RNA degradation	K13126	GO:0044464//cell part;GO:0032991//macromolecular complex;GO:0043226//organelle;GO:0005737//cytoplasm;GO:0043229//intracellular organelle;GO:0005634//nucleus;GO:0005622//intracellular;GO:0044424//intracellular part;GO:1990904//ribonucleoprotein complex;GO:0043231//intracellular membrane-bounded organelle;GO:0043227//membrane-bounded organelle;GO:0044444//cytoplasmic part;GO:0005623//cell;GO:000582…	GO:0005488//binding;GO:0008266//poly(U) RNA binding;GO:0003729//mRNA binding;GO:0008187//poly-pyrimidine tract binding;GO:0003676//nucleic acid binding;GO:0003730//mRNA 3'-UTR binding;GO:0097159//organic cyclic compound binding;GO:1901363//heterocyclic compound binding;GO:0070717//poly-purine tract binding;GO:0003727//single-stranded RNA binding;GO:0008143//poly(A) binding;GO:0003723//RNA binding…	-
2	Q2-1	30820001	36280000	upper	--	0.824282	Zm00001d003107	--	-	-	-	-	-	-	-	-
2	Q2-1	30820001	36280000	upper	--	0.824282	Zm00001d003108	APT2	adenine phosphoribosyltransferase1	Metabolism	Nucleotide metabolism;Global and overview maps	ko01100//Metabolic pathways;ko00230//Purine metabolism	K00759	GO:0005622//intracellular;GO:0005737//cytoplasm;GO:0005829//cytosol;GO:0044424//intracellular part;GO:0005623//cell;GO:0044464//cell part;GO:0044444//cytoplasmic part	GO:0016763//transferase activity, transferring pentosyl groups;GO:0016757//transferase activity, transferring glycosyl groups;GO:0016740//transferase activity;GO:0003999//adenine phosphoribosyltransferase activity;GO:0003824//catalytic activity	GO:0072522//purine-containing compound biosynthetic process;GO:0044249//cellular biosynthetic process;GO:0043096//purine nucleobase salvage;GO:0042440//pigment metabolic process;GO:0044763//single-organism cellular process;GO:0009116//nucleoside metabolic process;GO:0044710//single-organism metabolic process;GO:0009987//cellular process;GO:0044699//single-organism process;GO:0006139//nucleobase-c…
2	Q2-1	30820001	36280000	upper	--	0.824282	Zm00001d003109	ALG10	Dol-P-Glc:Glc(2)Man(9)GlcNAc(2)-PP-Dol alpha-12-glucosyltransferase	Metabolism	Glycan biosynthesis and metabolism;Global and overview maps	ko01100//Metabolic pathways;ko00510//N-Glycan biosynthesis	K03850	GO:0043226//organelle;GO:0043227//membrane-bounded organelle;GO:0044425//membrane part;GO:0031224//intrinsic component of membrane;GO:0043231//intracellular membrane-bounded organelle;GO:0044432//endoplasmic reticulum part;GO:0012505//endomembrane system;GO:0016020//membrane;GO:0005783//endoplasmic reticulum;GO:0005737//cytoplasm;GO:0005623//cell;GO:0005622//intracellular;GO:0044464//cell part;GO…	GO:0003824//catalytic activity;GO:0016740//transferase activity;GO:0016757//transferase activity, transferring glycosyl groups;GO:0046527//glucosyltransferase activity;GO:0004583//dolichyl-phosphate-glucose-glycolipid alpha-glucosyltransferase activity;GO:0016758//transferase activity, transferring hexosyl groups	GO:0048827//phyllome development;GO:0044707//single-multicellular organism process;GO:0032502//developmental process;GO:0009987//cellular process;GO:0071704//organic substance metabolic process;GO:0009651//response to salt stress;GO:0070085//glycosylation;GO:0044249//cellular biosynthetic process;GO:0009100//glycoprotein metabolic process;GO:0009059//macromolecule biosynthetic process;GO:0099402/…
2	Q2-1	30820001	36280000	upper	--	0.824282	Zm00001d003110	CRCK3	Calmodulin-binding receptor-like cytoplasmic kinase 3	-	-	-	-	GO:0005886//plasma membrane;GO:0009506//plasmodesma;GO:0030054//cell junction;GO:0044464//cell part;GO:0016020//membrane;GO:0005911//cell-cell junction;GO:0071944//cell periphery;GO:0055044//symplast;GO:0005623//cell	GO:0097367//carbohydrate derivative binding;GO:1901363//heterocyclic compound binding;GO:1901265//nucleoside phosphate binding;GO:0016740//transferase activity;GO:0032559//adenyl ribonucleotide binding;GO:0030554//adenyl nucleotide binding;GO:0043168//anion binding;GO:0016301//kinase activity;GO:0097159//organic cyclic compound binding;GO:0001883//purine nucleoside binding;GO:0000166//nucleotide …	GO:0046777//protein autophosphorylation;GO:0071704//organic substance metabolic process;GO:0036211//protein modification process;GO:0044267//cellular protein metabolic process;GO:0008152//metabolic process;GO:0016310//phosphorylation;GO:0044237//cellular metabolic process;GO:0019538//protein metabolic process;GO:0043412//macromolecule modification;GO:0006796//phosphate-containing compound metabol…
2	Q2-1	30820001	36280000	upper	--	0.824282	Zm00001d003112	--	Leucine-rich repeat family protein	-	-	-	-	GO:0005623//cell;GO:0044424//intracellular part;GO:0000151//ubiquitin ligase complex;GO:0005622//intracellular;GO:0019005//SCF ubiquitin ligase complex;GO:1990234//transferase complex;GO:0044464//cell part;GO:0043234//protein complex;GO:1902494//catalytic complex;GO:0031461//cullin-RING ubiquitin ligase complex;GO:0032991//macromolecular complex	GO:0003824//catalytic activity;GO:0004842//ubiquitin-protein transferase activity;GO:0016740//transferase activity;GO:0019787//ubiquitin-like protein transferase activity;GO:0005515//protein binding;GO:0005488//binding	GO:0019941//modification-dependent protein catabolic process;GO:0043632//modification-dependent macromolecule catabolic process;GO:0044257//cellular protein catabolic process;GO:0030163//protein catabolic process;GO:0043161//proteasome-mediated ubiquitin-dependent protein catabolic process;GO:0071704//organic substance metabolic process;GO:0019538//protein metabolic process;GO:0010498//proteasoma…
2	Q2-1	30820001	36280000	upper	--	0.824282	Zm00001d003114	MICU	calcium-binding EF hand family protein	-	-	-	-	-	GO:0046872//metal ion binding;GO:0005509//calcium ion binding;GO:0005488//binding;GO:0043169//cation binding;GO:0043167//ion binding	GO:0006839//mitochondrial transport;GO:0006812//cation transport;GO:0030001//metal ion transport;GO:1902582//single-organism intracellular transport;GO:0051641//cellular localization;GO:0046907//intracellular transport;GO:0070838//divalent metal ion transport;GO:0006851//mitochondrial calcium ion transport;GO:0006811//ion transport;GO:0006810//transport;GO:0072511//divalent inorganic cation trans…
2	Q2-1	30820001	36280000	upper	--	0.824282	Zm00001d003115	HAK10	Potassium transporter 10	-	-	-	-	GO:0016021//integral component of membrane;GO:0044425//membrane part;GO:0016020//membrane;GO:0031224//intrinsic component of membrane	GO:0022892//substrate-specific transporter activity;GO:0022857//transmembrane transporter activity;GO:0015075//ion transmembrane transporter activity;GO:0015079//potassium ion transmembrane transporter activity;GO:0046873//metal ion transmembrane transporter activity;GO:0022891//substrate-specific transmembrane transporter activity;GO:0008324//cation transmembrane transporter activity;GO:0005215/…	GO:0098660//inorganic ion transmembrane transport;GO:0044699//single-organism process;GO:0015672//monovalent inorganic cation transport;GO:0006811//ion transport;GO:0098655//cation transmembrane transport;GO:0055085//transmembrane transport;GO:0051234//establishment of localization;GO:0071804//cellular potassium ion transport;GO:0044763//single-organism cellular process;GO:0006812//cation transpo…
2	Q2-1	30820001	36280000	upper	--	0.824282	Zm00001d003116	--	Major facilitator superfamily protein	-	-	-	-	GO:0031224//intrinsic component of membrane;GO:0044425//membrane part;GO:0016020//membrane;GO:0016021//integral component of membrane	-	GO:0055085//transmembrane transport;GO:0051234//establishment of localization;GO:0006810//transport;GO:0044763//single-organism cellular process;GO:0044699//single-organism process;GO:0009987//cellular process;GO:1902578//single-organism localization;GO:0044765//single-organism transport;GO:0051179//localization
2	Q2-1	30820001	36280000	upper	--	0.824282	Zm00001d003117	SBT1.4	40S ribosomal protein S11	-	-	-	-	GO:0030529//intracellular ribonucleoprotein complex;GO:0032991//macromolecular complex;GO:0044444//cytoplasmic part;GO:0044464//cell part;GO:0043232//intracellular non-membrane-bounded organelle;GO:0044424//intracellular part;GO:0005623//cell;GO:0043228//non-membrane-bounded organelle;GO:0043226//organelle;GO:0043229//intracellular organelle;GO:1990904//ribonucleoprotein complex;GO:0005840//ribos…	GO:0070011//peptidase activity, acting on L-amino acid peptides;GO:0004252//serine-type endopeptidase activity;GO:0003824//catalytic activity;GO:0008236//serine-type peptidase activity;GO:0016787//hydrolase activity;GO:0017171//serine hydrolase activity;GO:0004175//endopeptidase activity;GO:0008233//peptidase activity	GO:0044238//primary metabolic process;GO:0071704//organic substance metabolic process;GO:0019538//protein metabolic process;GO:0008152//metabolic process;GO:0006508//proteolysis;GO:0043170//macromolecule metabolic process
2	Q2-1	30820001	36280000	upper	--	0.824282	Zm00001d003118	RPS11	40S ribosomal protein S11-1	Genetic Information Processing	Translation	ko03010//Ribosome	K02949	GO:1990904//ribonucleoprotein complex;GO:0043232//intracellular non-membrane-bounded organelle;GO:0005840//ribosome;GO:0043229//intracellular organelle;GO:0030529//intracellular ribonucleoprotein complex;GO:0005622//intracellular;GO:0015935//small ribosomal subunit;GO:0005737//cytoplasm;GO:0044445//cytosolic part;GO:0022626//cytosolic ribosome;GO:0044424//intracellular part;GO:0005623//cell;GO:00…	GO:0003735//structural constituent of ribosome;GO:0005198//structural molecule activity	GO:0043603//cellular amide metabolic process;GO:0006412//translation;GO:0008152//metabolic process;GO:0044260//cellular macromolecule metabolic process;GO:0043043//peptide biosynthetic process;GO:0009987//cellular process;GO:0043604//amide biosynthetic process;GO:0034641//cellular nitrogen compound metabolic process;GO:0043170//macromolecule metabolic process;GO:1901576//organic substance biosynt…
2	Q2-1	30820001	36280000	upper	--	0.824282	Zm00001d003119	TRS120	Trafficking protein particle complex II-specific subunit 120 homolog	-	-	-	-	GO:0044444//cytoplasmic part;GO:0098791//Golgi subcompartment;GO:0012505//endomembrane system;GO:0044464//cell part;GO:0044422//organelle part;GO:0005737//cytoplasm;GO:0005622//intracellular;GO:0044424//intracellular part;GO:0043227//membrane-bounded organelle;GO:0044431//Golgi apparatus part;GO:0005802//trans-Golgi network;GO:0043226//organelle;GO:0043229//intracellular organelle;GO:0043231//int…	-	-
2	Q2-1	30820001	36280000	upper	--	0.824282	Zm00001d003120	--	T-complex protein 11	-	-	-	-	-	-	-
2	Q2-1	30820001	36280000	upper	--	0.824282	Zm00001d003121	HIPP20	-	-	-	-	-	-	GO:0043169//cation binding;GO:0043167//ion binding;GO:0005488//binding;GO:0046872//metal ion binding	GO:0030001//metal ion transport;GO:0006810//transport;GO:1902578//single-organism localization;GO:0051234//establishment of localization;GO:0006812//cation transport;GO:0006811//ion transport;GO:0044765//single-organism transport;GO:0051179//localization;GO:0044699//single-organism process
2	Q2-1	30820001	36280000	upper	--	0.824282	Zm00001d003123	PDS5	-	-	-	-	-	GO:0043228//non-membrane-bounded organelle;GO:0044424//intracellular part;GO:0043229//intracellular organelle;GO:0044427//chromosomal part;GO:0043226//organelle;GO:0043231//intracellular membrane-bounded organelle;GO:0000785//chromatin;GO:0043232//intracellular non-membrane-bounded organelle;GO:0032991//macromolecular complex;GO:0005634//nucleus;GO:0044464//cell part;GO:0005694//chromosome;GO:004…	-	GO:0051276//chromosome organization;GO:0033554//cellular response to stress;GO:0006974//cellular response to DNA damage stimulus;GO:0050896//response to stimulus;GO:0016043//cellular component organization;GO:0000280//nuclear division;GO:1903047//mitotic cell cycle process;GO:0006996//organelle organization;GO:0044238//primary metabolic process;GO:0006807//nitrogen compound metabolic process;GO:0…
2	Q2-1	30820001	36280000	upper	--	0.824282	Zm00001d003124	tag	DNA glycosylase superfamily protein	Genetic Information Processing	Replication and repair	ko03410//Base excision repair	K01246	-	GO:0019104//DNA N-glycosylase activity;GO:0016799//hydrolase activity, hydrolyzing N-glycosyl compounds;GO:0003824//catalytic activity;GO:0043733//DNA-3-methylbase glycosylase activity;GO:0016798//hydrolase activity, acting on glycosyl bonds;GO:0008725//DNA-3-methyladenine glycosylase activity;GO:0003905//alkylbase DNA N-glycosylase activity;GO:0016787//hydrolase activity	GO:0051716//cellular response to stimulus;GO:0071704//organic substance metabolic process;GO:0006259//DNA metabolic process;GO:0044260//cellular macromolecule metabolic process;GO:0009987//cellular process;GO:0006950//response to stress;GO:0008152//metabolic process;GO:0046483//heterocycle metabolic process;GO:0006281//DNA repair;GO:0006139//nucleobase-containing compound metabolic process;GO:004…
2	Q2-1	30820001	36280000	upper	--	0.824282	Zm00001d003125	H0311C03.3	magnesium transporter3	-	-	-	-	GO:0016020//membrane;GO:0016021//integral component of membrane;GO:0044425//membrane part;GO:0031224//intrinsic component of membrane	GO:0072509//divalent inorganic cation transmembrane transporter activity;GO:0022892//substrate-specific transporter activity;GO:0005215//transporter activity;GO:0022890//inorganic cation transmembrane transporter activity;GO:0046873//metal ion transmembrane transporter activity;GO:0008324//cation transmembrane transporter activity;GO:0015095//magnesium ion transmembrane transporter activity;GO:00…	GO:0006812//cation transport;GO:0051234//establishment of localization;GO:0015693//magnesium ion transport;GO:0044765//single-organism transport;GO:0006810//transport;GO:0030001//metal ion transport;GO:0055085//transmembrane transport;GO:0006811//ion transport;GO:0009987//cellular process;GO:1902578//single-organism localization;GO:0051179//localization;GO:0072511//divalent inorganic cation trans…
2	Q2-1	30820001	36280000	upper	--	0.824282	Zm00001d003127	RPL23A	60S ribosomal protein L23a-1	Genetic Information Processing	Translation	ko03010//Ribosome	K02893	GO:0005623//cell;GO:0005840//ribosome;GO:0005622//intracellular;GO:0032991//macromolecular complex;GO:0043228//non-membrane-bounded organelle;GO:1990904//ribonucleoprotein complex;GO:0044424//intracellular part;GO:0015934//large ribosomal subunit;GO:0030529//intracellular ribonucleoprotein complex;GO:0043229//intracellular organelle;GO:0022625//cytosolic large ribosomal subunit;GO:0044422//organe…	GO:0003735//structural constituent of ribosome;GO:0005198//structural molecule activity	GO:0043170//macromolecule metabolic process;GO:0006518//peptide metabolic process;GO:1901564//organonitrogen compound metabolic process;GO:0044085//cellular component biogenesis;GO:0044237//cellular metabolic process;GO:0070925//organelle assembly;GO:0042255//ribosome assembly;GO:0043604//amide biosynthetic process;GO:0010467//gene expression;GO:1901576//organic substance biosynthetic process;GO:…
2	Q2-1	30820001	36280000	upper	--	0.824282	Zm00001d003128	Os03g0733400	Zinc finger BED domain-containing protein DAYSLEEPER	-	-	-	-	GO:0005623//cell;GO:0005634//nucleus;GO:0043227//membrane-bounded organelle;GO:0005622//intracellular;GO:0043226//organelle;GO:0044464//cell part;GO:0043231//intracellular membrane-bounded organelle;GO:0044424//intracellular part;GO:0043229//intracellular organelle	GO:0003676//nucleic acid binding;GO:0005488//binding;GO:0003677//DNA binding;GO:1901363//heterocyclic compound binding;GO:0005515//protein binding;GO:0046983//protein dimerization activity;GO:0097159//organic cyclic compound binding	-
2	Q2-1	30820001	36280000	upper	--	0.824282	Zm00001d003129	HCT1	hydroxycinnamoyltransferase5	Metabolism	Biosynthesis of other secondary metabolites;Global and overview maps	ko01100//Metabolic pathways;ko01110//Biosynthesis of secondary metabolites;ko00940//Phenylpropanoid biosynthesis;ko00941//Flavonoid biosynthesis;ko00945//Stilbenoid, diarylheptanoid and gingerol biosynthesis	K13065	-	GO:0016740//transferase activity;GO:0016746//transferase activity, transferring acyl groups;GO:0003824//catalytic activity;GO:0016747//transferase activity, transferring acyl groups other than amino-acyl groups	-
2	Q2-1	30820001	36280000	upper	--	0.824282	Zm00001d003131	HIRL1	Hypersensitive-induced response protein 2	-	-	-	-	-	-	-
2	Q2-1	30820001	36280000	upper	--	0.824282	Zm00001d003132	--	-	-	-	-	-	-	-	-
2	Q2-1	30820001	36280000	upper	--	0.824282	Zm00001d003134	--	-	-	-	-	-	-	-	-
2	Q2-1	30820001	36280000	upper	--	0.824282	Zm00001d003135	GRMZM2G118515	-	-	-	-	-	-	-	-
2	Q2-1	30820001	36280000	upper	--	0.824282	Zm00001d003136	Os07g0682400	-	-	-	-	-	-	-	-
2	Q2-1	30820001	36280000	upper	--	0.824282	Zm00001d003138	--	-	-	-	-	-	-	-	-
2	Q2-1	30820001	36280000	upper	synonymous	0.824282	Zm00001d003139	--	-	-	-	-	-	-	-	-
2	Q2-1	30820001	36280000	upper	synonymous	0.824282	Zm00001d003140	CYP71C4	Cytochrome P450 71A26	Metabolism	Global and overview maps	ko01100//Metabolic pathways	K00512	GO:0016020//membrane	GO:0016491//oxidoreductase activity;GO:0046872//metal ion binding;GO:0005506//iron ion binding;GO:0097159//organic cyclic compound binding;GO:0005488//binding;GO:0003824//catalytic activity;GO:0043167//ion binding;GO:0020037//heme binding;GO:0043169//cation binding;GO:0046906//tetrapyrrole binding;GO:0046914//transition metal ion binding;GO:1901363//heterocyclic compound binding;GO:0016709//oxido…	GO:0044699//single-organism process;GO:0008152//metabolic process;GO:0055114//oxidation-reduction process;GO:0044710//single-organism metabolic process
2	Q2-1	30820001	36280000	upper	--	0.824282	Zm00001d003141	TUBA3	-	-	-	-	-	GO:0043229//intracellular organelle;GO:0005622//intracellular;GO:0044424//intracellular part;GO:0043231//intracellular membrane-bounded organelle;GO:0005739//mitochondrion;GO:0005737//cytoplasm;GO:0044464//cell part;GO:0043227//membrane-bounded organelle;GO:0005623//cell;GO:0043226//organelle;GO:0044444//cytoplasmic part	GO:0016787//hydrolase activity;GO:0016462//pyrophosphatase activity;GO:0016817//hydrolase activity, acting on acid anhydrides;GO:0003824//catalytic activity;GO:0017111//nucleoside-triphosphatase activity;GO:0016818//hydrolase activity, acting on acid anhydrides, in phosphorus-containing anhydrides;GO:0003924//GTPase activity	-
2	Q2-1	30820001	36280000	upper	synonymous	0.824282	Zm00001d003142	CYP71C4	Cytochrome P450 71A26	Metabolism	Global and overview maps	ko01100//Metabolic pathways	K00512	GO:0016020//membrane	GO:0043169//cation binding;GO:0016709//oxidoreductase activity, acting on paired donors, with incorporation or reduction of molecular oxygen, NAD(P)H as one donor, and incorporation of one atom of oxygen;GO:1901363//heterocyclic compound binding;GO:0016705//oxidoreductase activity, acting on paired donors, with incorporation or reduction of molecular oxygen;GO:0005488//binding;GO:0004497//monooxy…	GO:0008152//metabolic process;GO:0044699//single-organism process;GO:0044710//single-organism metabolic process;GO:0055114//oxidation-reduction process
2	Q2-1	30820001	36280000	upper	--	0.824282	Zm00001d003143	--	-	-	-	-	-	-	-	-
2	Q2-1	30820001	36280000	upper	nonsynonymous	0.824282	Zm00001d003144	CYP71C4	Cytochrome P450 CYP71C36	Metabolism	Global and overview maps	ko01100//Metabolic pathways	K00512	GO:0044425//membrane part;GO:0031224//intrinsic component of membrane;GO:0016020//membrane;GO:0016021//integral component of membrane	GO:0043169//cation binding;GO:1901363//heterocyclic compound binding;GO:0004497//monooxygenase activity;GO:0016709//oxidoreductase activity, acting on paired donors, with incorporation or reduction of molecular oxygen, NAD(P)H as one donor, and incorporation of one atom of oxygen;GO:0005506//iron ion binding;GO:0020037//heme binding;GO:0016491//oxidoreductase activity;GO:0097159//organic cyclic c…	GO:0044699//single-organism process;GO:0008152//metabolic process;GO:0044710//single-organism metabolic process;GO:0055114//oxidation-reduction process
2	Q2-1	30820001	36280000	upper	--	0.824282	Zm00001d003145	TGD3	Protein TRIGALACTOSYLDIACYLGLYCEROL 3 chloroplastic	-	-	-	-	-	GO:0016462//pyrophosphatase activity;GO:0001883//purine nucleoside binding;GO:0005524//ATP binding;GO:0016817//hydrolase activity, acting on acid anhydrides;GO:0017076//purine nucleotide binding;GO:1901265//nucleoside phosphate binding;GO:0032553//ribonucleotide binding;GO:0016818//hydrolase activity, acting on acid anhydrides, in phosphorus-containing anhydrides;GO:0097159//organic cyclic compou…	-
2	Q2-1	30820001	36280000	upper	--	0.824282	Zm00001d003146	--	-	-	-	-	-	-	-	-
2	Q2-1	30820001	36280000	upper	--	0.824282	Zm00001d003147	Os04g0499300	Eukaryotic translation initiation factor isoform 4G-2	Genetic Information Processing	Translation	ko03013//RNA transport	K03260	GO:0032991//macromolecular complex;GO:0044444//cytoplasmic part;GO:0043234//protein complex;GO:0044464//cell part;GO:0044424//intracellular part;GO:0005623//cell;GO:0005737//cytoplasm;GO:0005622//intracellular;GO:0016281//eukaryotic translation initiation factor 4F complex	GO:0097159//organic cyclic compound binding;GO:0003729//mRNA binding;GO:0003676//nucleic acid binding;GO:1901363//heterocyclic compound binding;GO:0003723//RNA binding;GO:0003743//translation initiation factor activity;GO:0005488//binding;GO:0044822//poly(A) RNA binding;GO:0005515//protein binding;GO:0008135//translation factor activity, RNA binding	GO:0043043//peptide biosynthetic process;GO:0006807//nitrogen compound metabolic process;GO:1901566//organonitrogen compound biosynthetic process;GO:0009059//macromolecule biosynthetic process;GO:0034641//cellular nitrogen compound metabolic process;GO:0043603//cellular amide metabolic process;GO:0044238//primary metabolic process;GO:0043170//macromolecule metabolic process;GO:0009987//cellular p…
2	Q2-1	30820001	36280000	upper	--	0.824282	Zm00001d003148	At5g10810	Enhancer of rudimentary homolog	-	-	-	-	-	-	GO:0009117//nucleotide metabolic process;GO:0008593//regulation of Notch signaling pathway;GO:0072527//pyrimidine-containing compound metabolic process;GO:0048522//positive regulation of cellular process;GO:0006807//nitrogen compound metabolic process;GO:0044237//cellular metabolic process;GO:0048518//positive regulation of biological process;GO:0071704//organic substance metabolic process;GO:004…
2	Q2-1	30820001	36280000	upper	--	0.824282	Zm00001d003149	At5g25050	Probable folate-biopterin transporter 2	-	-	-	-	GO:0016020//membrane;GO:0044425//membrane part;GO:0031224//intrinsic component of membrane;GO:0016021//integral component of membrane	-	-
2	Q2-1	30820001	36280000	upper	--	0.824282	Zm00001d003150	CTPA1	Carboxyl-terminal-processing peptidase 1 chloroplastic	-	-	-	-	-	GO:0017171//serine hydrolase activity;GO:0070011//peptidase activity, acting on L-amino acid peptides;GO:0016787//hydrolase activity;GO:0003824//catalytic activity;GO:0008236//serine-type peptidase activity;GO:0004175//endopeptidase activity;GO:0008233//peptidase activity	GO:0071704//organic substance metabolic process;GO:0019538//protein metabolic process;GO:0043170//macromolecule metabolic process;GO:0044238//primary metabolic process;GO:0008152//metabolic process;GO:0006508//proteolysis
2	Q2-1	30820001	36280000	upper	--	0.824282	Zm00001d003151	CTF7	N-acetyltransferase ESCO1	-	-	-	-	-	GO:0016407//acetyltransferase activity;GO:0016746//transferase activity, transferring acyl groups;GO:0016740//transferase activity;GO:0003824//catalytic activity;GO:0016747//transferase activity, transferring acyl groups other than amino-acyl groups	GO:0044702//single organism reproductive process;GO:0007067//mitotic nuclear division;GO:0051716//cellular response to stimulus;GO:1903046//meiotic cell cycle process;GO:1903047//mitotic cell cycle process;GO:1901360//organic cyclic compound metabolic process;GO:0000070//mitotic sister chromatid segregation;GO:0050896//response to stimulus;GO:0000003//reproduction;GO:0007062//sister chromatid coh…
2	Q2-1	30820001	36280000	upper	--	0.824282	Zm00001d003152	--	-	-	-	-	-	-	-	-
2	Q2-1	30820001	36280000	upper	--	0.824282	Zm00001d003153	CTF7	Protein CHROMOSOME TRANSMISSION FIDELITY 7	-	-	-	-	-	GO:0016747//transferase activity, transferring acyl groups other than amino-acyl groups;GO:0016746//transferase activity, transferring acyl groups;GO:0016740//transferase activity;GO:0003824//catalytic activity;GO:0016407//acetyltransferase activity	GO:0044237//cellular metabolic process;GO:0009889//regulation of biosynthetic process;GO:0019219//regulation of nucleobase-containing compound metabolic process;GO:0006281//DNA repair;GO:0065007//biological regulation;GO:0006974//cellular response to DNA damage stimulus;GO:0022402//cell cycle process;GO:0006950//response to stress;GO:0000280//nuclear division;GO:0019222//regulation of metabolic p…
2	Q2-1	30820001	36280000	upper	--	0.824282	Zm00001d003154	--	-	-	-	-	-	-	-	-
2	Q2-1	30820001	36280000	upper	--	0.824282	Zm00001d003155	CTF7	Protein CHROMOSOME TRANSMISSION FIDELITY 7	-	-	-	-	-	GO:0016746//transferase activity, transferring acyl groups;GO:0016407//acetyltransferase activity;GO:0016747//transferase activity, transferring acyl groups other than amino-acyl groups;GO:0003824//catalytic activity;GO:0016740//transferase activity	GO:0022414//reproductive process;GO:1903046//meiotic cell cycle process;GO:0044260//cellular macromolecule metabolic process;GO:0000003//reproduction;GO:0043170//macromolecule metabolic process;GO:0045132//meiotic chromosome segregation;GO:1901360//organic cyclic compound metabolic process;GO:0051276//chromosome organization;GO:0098813//nuclear chromosome segregation;GO:0071840//cellular componen…
2	Q2-1	30820001	36280000	upper	--	0.824282	Zm00001d003156	ATG3	Autophagy-related protein 3	Cellular Processes	Transport and catabolism	ko04136//Autophagy - other eukaryotes	K08343	GO:0005622//intracellular;GO:0005829//cytosol;GO:0000151//ubiquitin ligase complex;GO:0000153//cytoplasmic ubiquitin ligase complex;GO:1902494//catalytic complex;GO:0005737//cytoplasm;GO:0044424//intracellular part;GO:0044464//cell part;GO:0044444//cytoplasmic part;GO:0032991//macromolecular complex;GO:0005623//cell;GO:0043234//protein complex;GO:1990234//transferase complex	GO:0003824//catalytic activity;GO:0019776//Atg8 ligase activity;GO:0016740//transferase activity	GO:0009987//cellular process;GO:0044710//single-organism metabolic process;GO:0000045//autophagosome assembly;GO:0044712//single-organism catabolic process;GO:0022411//cellular component disassembly;GO:0022607//cellular component assembly;GO:0044085//cellular component biogenesis;GO:0070925//organelle assembly;GO:0016043//cellular component organization;GO:1903008//organelle disassembly;GO:004476…
2	Q2-1	30820001	36280000	upper	--	0.824282	Zm00001d003157	SAMDC	S-adenosylmethionine decarboxylase proenzyme S-adenosylmethionine decarboxylase alpha chain S-adenosylmethionine decarboxylase beta chain	Metabolism	Amino acid metabolism;Global and overview maps	ko01100//Metabolic pathways;ko00270//Cysteine and methionine metabolism;ko00330//Arginine and proline metabolism	K01611	GO:0005623//cell;GO:0005737//cytoplasm;GO:0044464//cell part;GO:0044424//intracellular part;GO:0044444//cytoplasmic part;GO:0005622//intracellular;GO:0005829//cytosol	GO:0016830//carbon-carbon lyase activity;GO:0003824//catalytic activity;GO:0016831//carboxy-lyase activity;GO:0004014//adenosylmethionine decarboxylase activity;GO:0016829//lyase activity	GO:0055086//nucleobase-containing small molecule metabolic process;GO:0044271//cellular nitrogen compound biosynthetic process;GO:0009058//biosynthetic process;GO:0072522//purine-containing compound biosynthetic process;GO:0042455//ribonucleoside biosynthetic process;GO:1901576//organic substance biosynthetic process;GO:0046499//S-adenosylmethioninamine metabolic process;GO:0044238//primary metab…
2	Q2-1	30820001	36280000	upper	--	0.824282	Zm00001d003158	--	-	-	-	-	-	-	-	-
2	Q2-1	30820001	36280000	upper	--	0.824282	Zm00001d003159	--	ATP synthase E chain	-	-	-	-	GO:0098798//mitochondrial protein complex;GO:0043227//membrane-bounded organelle;GO:0098800//inner mitochondrial membrane protein complex;GO:0044422//organelle part;GO:0044425//membrane part;GO:0031966//mitochondrial membrane;GO:0045259//proton-transporting ATP synthase complex;GO:0043231//intracellular membrane-bounded organelle;GO:0005743//mitochondrial inner membrane;GO:0044444//cytoplasmic pa…	GO:0022890//inorganic cation transmembrane transporter activity;GO:0022857//transmembrane transporter activity;GO:0015075//ion transmembrane transporter activity;GO:0015078//hydrogen ion transmembrane transporter activity;GO:0005215//transporter activity;GO:0022891//substrate-specific transmembrane transporter activity;GO:0015077//monovalent inorganic cation transmembrane transporter activity;GO:…	GO:0019438//aromatic compound biosynthetic process;GO:1901657//glycosyl compound metabolic process;GO:0044281//small molecule metabolic process;GO:0071704//organic substance metabolic process;GO:0018130//heterocycle biosynthetic process;GO:0006163//purine nucleotide metabolic process;GO:0009117//nucleotide metabolic process;GO:0006818//hydrogen transport;GO:0006753//nucleoside phosphate metabolic…
2	Q2-1	30820001	36280000	upper	synonymous	0.824282	Zm00001d003160	--	-	-	-	-	-	-	-	-
2	Q2-1	30820001	36280000	upper	--	0.824282	Zm00001d003161	--	OSJNBa0067K08.20 protein; protein	-	-	-	-	GO:0043227//membrane-bounded organelle;GO:0009536//plastid;GO:0005737//cytoplasm;GO:0044424//intracellular part;GO:0005623//cell;GO:0043226//organelle;GO:0043231//intracellular membrane-bounded organelle;GO:0005622//intracellular;GO:0043229//intracellular organelle;GO:0044464//cell part;GO:0044444//cytoplasmic part;GO:0009507//chloroplast	-	GO:0007275//multicellular organism development;GO:0044767//single-organism developmental process;GO:0010154//fruit development;GO:0009793//embryo development ending in seed dormancy;GO:0048608//reproductive structure development;GO:0048316//seed development;GO:0009790//embryo development;GO:0022414//reproductive process;GO:0044699//single-organism process;GO:0044702//single organism reproductive …
2	Q2-1	30820001	36280000	upper	--	0.824282	Zm00001d003162	COL5	Zinc finger protein CONSTANS-LIKE 5	-	-	-	-	GO:0044464//cell part;GO:0005634//nucleus;GO:0043229//intracellular organelle;GO:0043227//membrane-bounded organelle;GO:0005622//intracellular;GO:0043226//organelle;GO:0005623//cell;GO:0043231//intracellular membrane-bounded organelle;GO:0044424//intracellular part	GO:0046914//transition metal ion binding;GO:0046872//metal ion binding;GO:0005488//binding;GO:0008270//zinc ion binding;GO:0043167//ion binding;GO:0005515//protein binding;GO:0043169//cation binding	GO:0048580//regulation of post-embryonic development;GO:0051239//regulation of multicellular organismal process;GO:0065007//biological regulation;GO:0048831//regulation of shoot system development;GO:0050793//regulation of developmental process;GO:2000241//regulation of reproductive process;GO:0009909//regulation of flower development;GO:0050789//regulation of biological process;GO:2000026//regul…
2	Q2-1	30820001	36280000	upper	--	0.824282	Zm00001d003163	--	-	-	-	-	-	-	-	-
2	Q2-1	30820001	36280000	upper	--	0.824282	Zm00001d003164	TSO2	Ribonucleoside-diphosphate reductase small chain C	Metabolism	Nucleotide metabolism;Global and overview maps;Metabolism of other amino acids	ko01100//Metabolic pathways;ko00230//Purine metabolism;ko00240//Pyrimidine metabolism;ko00480//Glutathione metabolism	K10808	-	GO:0003824//catalytic activity;GO:0016491//oxidoreductase activity	GO:0044281//small molecule metabolic process;GO:0006807//nitrogen compound metabolic process;GO:0044271//cellular nitrogen compound biosynthetic process;GO:0018130//heterocycle biosynthetic process;GO:0055114//oxidation-reduction process;GO:1901137//carbohydrate derivative biosynthetic process;GO:0034641//cellular nitrogen compound metabolic process;GO:0044763//single-organism cellular process;GO…
2	Q2-1	30820001	36280000	upper	--	0.824282	Zm00001d003166	LETM1	LETM1-like protein	-	-	-	-	GO:0005739//mitochondrion;GO:0043226//organelle;GO:0016020//membrane;GO:0043229//intracellular organelle;GO:0044425//membrane part;GO:0043231//intracellular membrane-bounded organelle;GO:0044464//cell part;GO:0016021//integral component of membrane;GO:0044424//intracellular part;GO:0005737//cytoplasm;GO:0031224//intrinsic component of membrane;GO:0005622//intracellular;GO:0005623//cell;GO:0043227…	GO:0043167//ion binding;GO:0005488//binding;GO:0043021//ribonucleoprotein complex binding;GO:0043169//cation binding;GO:0044877//macromolecular complex binding;GO:0005509//calcium ion binding;GO:0046872//metal ion binding;GO:0043022//ribosome binding	-
2	Q2-1	30820001	36280000	upper	--	0.824282	Zm00001d003167	--	CBF1 interacting corepressor	-	-	-	-	GO:0030054//cell junction;GO:0005911//cell-cell junction;GO:0009506//plasmodesma;GO:0055044//symplast	-	-
2	Q2-1	30820001	36280000	upper	--	0.824282	Zm00001d003168	MADS31	Protein TRANSPARENT TESTA 16	-	-	-	-	GO:0044424//intracellular part;GO:0043227//membrane-bounded organelle;GO:0005622//intracellular;GO:0005623//cell;GO:0005634//nucleus;GO:0043231//intracellular membrane-bounded organelle;GO:0044464//cell part;GO:0043229//intracellular organelle;GO:0043226//organelle	GO:0043565//sequence-specific DNA binding;GO:1901363//heterocyclic compound binding;GO:0001012//RNA polymerase II regulatory region DNA binding;GO:0003690//double-stranded DNA binding;GO:0097159//organic cyclic compound binding;GO:0044212//transcription regulatory region DNA binding;GO:0001071//nucleic acid binding transcription factor activity;GO:0005488//binding;GO:0000976//transcription regula…	GO:0051173//positive regulation of nitrogen compound metabolic process;GO:0009893//positive regulation of metabolic process;GO:0031328//positive regulation of cellular biosynthetic process;GO:0090304//nucleic acid metabolic process;GO:0048522//positive regulation of cellular process;GO:0006355//regulation of transcription, DNA-templated;GO:0009059//macromolecule biosynthetic process;GO:0051171//r…
2	Q2-1	30820001	36280000	upper	--	0.824282	Zm00001d003169	SAC2	Phosphoinositide phosphatase SAC2	-	-	-	-	-	GO:0016788//hydrolase activity, acting on ester bonds;GO:0003824//catalytic activity;GO:0042578//phosphoric ester hydrolase activity;GO:0016787//hydrolase activity	GO:0009058//biosynthetic process;GO:0007033//vacuole organization;GO:0071704//organic substance metabolic process;GO:0006661//phosphatidylinositol biosynthetic process;GO:0019637//organophosphate metabolic process;GO:0006796//phosphate-containing compound metabolic process;GO:0044699//single-organism process;GO:0044238//primary metabolic process;GO:0009987//cellular process;GO:0045017//glycerolip…
2	Q2-1	30820001	36280000	upper	synonymous	0.824282	Zm00001d003172	--	-	-	-	-	-	GO:0031224//intrinsic component of membrane;GO:0016021//integral component of membrane;GO:0044425//membrane part;GO:0016020//membrane	-	-
2	Q2-1	30820001	36280000	upper	--	0.824282	Zm00001d003173	SALR	NAD(P)-binding Rossmann-fold superfamily protein	-	-	-	-	-	-	GO:0055114//oxidation-reduction process;GO:0044710//single-organism metabolic process;GO:0044699//single-organism process;GO:0008152//metabolic process
2	Q2-1	30820001	36280000	upper	--	0.824282	Zm00001d003174	SALR	NAD(P)-binding Rossmann-fold superfamily protein	-	-	-	-	-	-	GO:0044699//single-organism process;GO:0044710//single-organism metabolic process;GO:0008152//metabolic process;GO:0055114//oxidation-reduction process
2	Q2-1	30820001	36280000	upper	synonymous	0.824282	Zm00001d003175	--	-	-	-	-	-	-	-	-
2	Q2-1	30820001	36280000	upper	synonymous	0.824282	Zm00001d003176	NLP2	Protein NLP8	Genetic Information Processing	Folding, sorting and degradation	ko03050//Proteasome	K03028	GO:0044424//intracellular part;GO:0005623//cell;GO:0043229//intracellular organelle;GO:0043231//intracellular membrane-bounded organelle;GO:0005634//nucleus;GO:0043226//organelle;GO:0044464//cell part;GO:0005622//intracellular;GO:0043227//membrane-bounded organelle	GO:0005488//binding;GO:1901363//heterocyclic compound binding;GO:0003676//nucleic acid binding;GO:0003677//DNA binding;GO:0005515//protein binding;GO:0097159//organic cyclic compound binding	GO:0097659//nucleic acid-templated transcription;GO:0006725//cellular aromatic compound metabolic process;GO:1901362//organic cyclic compound biosynthetic process;GO:0006139//nucleobase-containing compound metabolic process;GO:0032774//RNA biosynthetic process;GO:0051252//regulation of RNA metabolic process;GO:0009059//macromolecule biosynthetic process;GO:0034645//cellular macromolecule biosynth…
2	Q2-1	30820001	36280000	upper	--	0.824282	Zm00001d003179	--	myb-like DNA-binding domain containing protein expressed	-	-	-	-	-	GO:0003676//nucleic acid binding;GO:1901363//heterocyclic compound binding;GO:0097159//organic cyclic compound binding;GO:0005488//binding;GO:0003677//DNA binding	-
2	Q2-1	30820001	36280000	upper	--	0.824282	Zm00001d003180	POSF21	Probable transcription factor PosF21	-	-	-	-	GO:0005622//intracellular;GO:0005634//nucleus;GO:0044464//cell part;GO:0043231//intracellular membrane-bounded organelle;GO:0005623//cell;GO:0044424//intracellular part;GO:0043229//intracellular organelle;GO:0043226//organelle;GO:0043227//membrane-bounded organelle	GO:0001071//nucleic acid binding transcription factor activity;GO:0003676//nucleic acid binding;GO:0097159//organic cyclic compound binding;GO:0005488//binding;GO:1901363//heterocyclic compound binding;GO:0003677//DNA binding;GO:0003700//transcription factor activity, sequence-specific DNA binding	GO:0019222//regulation of metabolic process;GO:0009889//regulation of biosynthetic process;GO:0060255//regulation of macromolecule metabolic process;GO:0050789//regulation of biological process;GO:0031326//regulation of cellular biosynthetic process;GO:1903506//regulation of nucleic acid-templated transcription;GO:0051171//regulation of nitrogen compound metabolic process;GO:2000112//regulation o…
2	Q2-1	30820001	36280000	upper	--	0.824282	Zm00001d003181	At3g07570	Cytochrome b561 and DOMON domain-containing protein	-	-	-	-	GO:0016020//membrane;GO:0044425//membrane part;GO:0031224//intrinsic component of membrane;GO:0016021//integral component of membrane	GO:0004497//monooxygenase activity;GO:0003824//catalytic activity;GO:0016491//oxidoreductase activity	GO:0055114//oxidation-reduction process;GO:0008152//metabolic process;GO:0044710//single-organism metabolic process;GO:0044699//single-organism process
2	Q2-1	30820001	36280000	upper	--	0.824282	Zm00001d003182	--	-	-	-	-	-	-	-	-
2	Q2-1	30820001	36280000	upper	--	0.824282	Zm00001d003183	--	-	-	-	-	-	-	-	-
2	Q2-1	30820001	36280000	upper	--	0.824282	Zm00001d003184	--	-	-	-	-	-	-	-	-
2	Q2-1	30820001	36280000	upper	--	0.824282	Zm00001d003185	--	-	-	-	-	-	-	-	-
2	Q2-1	30820001	36280000	upper	--	0.824282	Zm00001d003186	--	-	-	-	-	-	-	-	-
2	Q2-1	30820001	36280000	upper	--	0.824282	Zm00001d003187	--	-	-	-	-	-	-	-	-
2	Q2-1	30820001	36280000	upper	synonymous	0.824282	Zm00001d003188	Cht4	Endochitinase EP3	Metabolism	Global and overview maps;Carbohydrate metabolism	ko01100//Metabolic pathways;ko00520//Amino sugar and nucleotide sugar metabolism	K01183	-	GO:0097367//carbohydrate derivative binding;GO:0016787//hydrolase activity;GO:0030246//carbohydrate binding;GO:0008061//chitin binding;GO:0030247//polysaccharide binding;GO:0004568//chitinase activity;GO:0003824//catalytic activity;GO:0001871//pattern binding;GO:0005488//binding;GO:0004553//hydrolase activity, hydrolyzing O-glycosyl compounds;GO:0016798//hydrolase activity, acting on glycosyl bon…	GO:0008152//metabolic process;GO:1901071//glucosamine-containing compound metabolic process;GO:0044260//cellular macromolecule metabolic process;GO:0006026//aminoglycan catabolic process;GO:0009987//cellular process;GO:0006022//aminoglycan metabolic process;GO:0006030//chitin metabolic process;GO:0071704//organic substance metabolic process;GO:1901136//carbohydrate derivative catabolic process;GO…
2	Q2-1	30820001	36280000	upper	--	0.824282	Zm00001d003189	--	-	-	-	-	-	-	-	-
2	Q2-1	30820001	36280000	upper	--	0.824282	Zm00001d003190	Cht5	Endochitinase A	Metabolism	Carbohydrate metabolism;Global and overview maps	ko01100//Metabolic pathways;ko00520//Amino sugar and nucleotide sugar metabolism	K01183	GO:0044421//extracellular region part;GO:0005615//extracellular space;GO:0005576//extracellular region	GO:0030247//polysaccharide binding;GO:0008843//endochitinase activity;GO:0008061//chitin binding;GO:0097367//carbohydrate derivative binding;GO:0003824//catalytic activity;GO:0004568//chitinase activity;GO:0016798//hydrolase activity, acting on glycosyl bonds;GO:0004553//hydrolase activity, hydrolyzing O-glycosyl compounds;GO:0030246//carbohydrate binding;GO:0016787//hydrolase activity;GO:0001871…	GO:0044248//cellular catabolic process;GO:0008152//metabolic process;GO:0006807//nitrogen compound metabolic process;GO:0071554//cell wall organization or biogenesis;GO:0006040//amino sugar metabolic process;GO:0009056//catabolic process;GO:0005975//carbohydrate metabolic process;GO:0006030//chitin metabolic process;GO:0016052//carbohydrate catabolic process;GO:0016998//cell wall macromolecule ca…
2	Q2-1	30820001	36280000	upper	--	0.824282	Zm00001d003191	Cht5	Endochitinase EP3	Metabolism	Carbohydrate metabolism;Global and overview maps	ko01100//Metabolic pathways;ko00520//Amino sugar and nucleotide sugar metabolism	K01183	-	GO:0005488//binding;GO:0016798//hydrolase activity, acting on glycosyl bonds;GO:0001871//pattern binding;GO:0030247//polysaccharide binding;GO:0016787//hydrolase activity;GO:0030246//carbohydrate binding;GO:0004553//hydrolase activity, hydrolyzing O-glycosyl compounds;GO:0003824//catalytic activity;GO:0004568//chitinase activity	GO:0071704//organic substance metabolic process;GO:0006032//chitin catabolic process;GO:0044248//cellular catabolic process;GO:1901565//organonitrogen compound catabolic process;GO:1901135//carbohydrate derivative metabolic process;GO:0006807//nitrogen compound metabolic process;GO:0044260//cellular macromolecule metabolic process;GO:0044036//cell wall macromolecule metabolic process;GO:1901072//…
2	Q2-1	30820001	36280000	upper	--	0.824282	Zm00001d003192	CYP19-3	Peptidyl-prolyl cis-trans isomerase [Source:UniProtKB/TrEMBL;Acc:A0A1D6E7B4]	-	-	-	-	-	GO:0003755//peptidyl-prolyl cis-trans isomerase activity;GO:0003824//catalytic activity;GO:0016859//cis-trans isomerase activity;GO:0016853//isomerase activity	GO:0019538//protein metabolic process;GO:0008152//metabolic process;GO:0000413//protein peptidyl-prolyl isomerization;GO:0006464//cellular protein modification process;GO:0036211//protein modification process;GO:0071704//organic substance metabolic process;GO:0018193//peptidyl-amino acid modification;GO:0044260//cellular macromolecule metabolic process;GO:0018208//peptidyl-proline modification;GO…
2	Q2-1	30820001	36280000	upper	synonymous	0.824282	Zm00001d003193	BHLH153	basic helix-loop-helix (bHLH) DNA-binding superfamily protein	-	-	-	-	GO:0044464//cell part;GO:0044424//intracellular part;GO:0043231//intracellular membrane-bounded organelle;GO:0005623//cell;GO:0005634//nucleus;GO:0043226//organelle;GO:0005622//intracellular;GO:0043229//intracellular organelle;GO:0043227//membrane-bounded organelle	GO:0003677//DNA binding;GO:0097159//organic cyclic compound binding;GO:0000981//RNA polymerase II transcription factor activity, sequence-specific DNA binding;GO:0005515//protein binding;GO:0001071//nucleic acid binding transcription factor activity;GO:1901363//heterocyclic compound binding;GO:0003700//transcription factor activity, sequence-specific DNA binding;GO:0001228//transcriptional activa…	GO:0065007//biological regulation;GO:1903508//positive regulation of nucleic acid-templated transcription;GO:0010556//regulation of macromolecule biosynthetic process;GO:0010468//regulation of gene expression;GO:0051173//positive regulation of nitrogen compound metabolic process;GO:0031326//regulation of cellular biosynthetic process;GO:0051252//regulation of RNA metabolic process;GO:0045944//pos…
2	Q2-1	30820001	36280000	upper	--	0.824282	Zm00001d003194	Os03g0733400	Zinc finger BED domain-containing protein DAYSLEEPER	-	-	-	-	GO:0043229//intracellular organelle;GO:0005634//nucleus;GO:0044464//cell part;GO:0005622//intracellular;GO:0043226//organelle;GO:0043231//intracellular membrane-bounded organelle;GO:0043227//membrane-bounded organelle;GO:0044424//intracellular part;GO:0005623//cell	GO:1901363//heterocyclic compound binding;GO:0003677//DNA binding;GO:0005488//binding;GO:0003676//nucleic acid binding;GO:0097159//organic cyclic compound binding	-
2	Q2-1	30820001	36280000	upper	--	0.824282	Zm00001d003195	BBX24	Salt tolerance-like protein	-	-	-	-	GO:0005622//intracellular;GO:0005623//cell;GO:0044464//cell part	GO:0008270//zinc ion binding;GO:0046914//transition metal ion binding;GO:0043169//cation binding;GO:0046872//metal ion binding;GO:0043167//ion binding;GO:0005488//binding	-
2	Q2-1	30820001	36280000	upper	--	0.824282	Zm00001d003196	At3g25440	RNA-binding CRS1 / YhbY (CRM) domain protein	Genetic Information Processing	Folding, sorting and degradation	ko03018//RNA degradation	K01148	-	GO:0005488//binding;GO:0097159//organic cyclic compound binding;GO:1901363//heterocyclic compound binding;GO:0003676//nucleic acid binding;GO:0003723//RNA binding	-
2	Q2-1	30820001	36280000	upper	synonymous	0.824282	Zm00001d003197	CML22	Calmodulin-like protein 2	Organismal Systems	Environmental adaptation	ko04626//Plant-pathogen interaction	K13448	-	GO:0046872//metal ion binding;GO:0043169//cation binding;GO:0043167//ion binding;GO:0005509//calcium ion binding;GO:0005488//binding	-
2	Q2-1	30820001	36280000	upper	--	0.824282	Zm00001d003198	GCN2	eIF-2-alpha kinase GCN2	Genetic Information Processing	Folding, sorting and degradation	ko04141//Protein processing in endoplasmic reticulum	K16196	GO:0005622//intracellular;GO:0022626//cytosolic ribosome;GO:0032991//macromolecular complex;GO:0016020//membrane;GO:0044464//cell part;GO:0016021//integral component of membrane;GO:0043232//intracellular non-membrane-bounded organelle;GO:0044444//cytoplasmic part;GO:0044424//intracellular part;GO:0005840//ribosome;GO:0005829//cytosol;GO:0044445//cytosolic part;GO:0030529//intracellular ribonucleo…	GO:0032559//adenyl ribonucleotide binding;GO:0097367//carbohydrate derivative binding;GO:0016301//kinase activity;GO:0032555//purine ribonucleotide binding;GO:1901363//heterocyclic compound binding;GO:0003824//catalytic activity;GO:0043167//ion binding;GO:0004672//protein kinase activity;GO:0032550//purine ribonucleoside binding;GO:0004694//eukaryotic translation initiation factor 2alpha kinase a…	GO:0051171//regulation of nitrogen compound metabolic process;GO:0051716//cellular response to stimulus;GO:0006446//regulation of translational initiation;GO:0010608//posttranscriptional regulation of gene expression;GO:0018105//peptidyl-serine phosphorylation;GO:0032268//regulation of cellular protein metabolic process;GO:0006417//regulation of translation;GO:0043555//regulation of translation i…
2	Q2-1	30820001	36280000	upper	--	0.824282	Zm00001d003199	--	CCR-like	-	-	-	-	GO:0005622//intracellular;GO:0009507//chloroplast;GO:0043227//membrane-bounded organelle;GO:0005623//cell;GO:0043229//intracellular organelle;GO:0043226//organelle;GO:0044444//cytoplasmic part;GO:0005737//cytoplasm;GO:0043231//intracellular membrane-bounded organelle;GO:0044424//intracellular part;GO:0009536//plastid;GO:0044464//cell part	-	-
2	Q2-1	30820001	36280000	upper	--	0.824282	Zm00001d003200	DDB_G0270580	S-adenosyl-L-methionine-dependent methyltransferases superfamily protein	-	-	-	-	-	GO:0016740//transferase activity;GO:0016741//transferase activity, transferring one-carbon groups;GO:0003824//catalytic activity;GO:0008168//methyltransferase activity	GO:0032259//methylation;GO:0008152//metabolic process
2	Q2-1	30820001	36280000	upper	--	0.824282	Zm00001d003202	--	Ribosomal protein L10 family protein	-	-	-	-	GO:0044464//cell part;GO:0044446//intracellular organelle part;GO:0032991//macromolecular complex;GO:0031981//nuclear lumen;GO:0043228//non-membrane-bounded organelle;GO:0030529//intracellular ribonucleoprotein complex;GO:0031974//membrane-enclosed lumen;GO:0043231//intracellular membrane-bounded organelle;GO:0043226//organelle;GO:0005737//cytoplasm;GO:0070013//intracellular organelle lumen;GO:00…	-	GO:0044248//cellular catabolic process;GO:0006725//cellular aromatic compound metabolic process;GO:0034641//cellular nitrogen compound metabolic process;GO:0043170//macromolecule metabolic process;GO:0006402//mRNA catabolic process;GO:0046700//heterocycle catabolic process;GO:0065003//macromolecular complex assembly;GO:0044265//cellular macromolecule catabolic process;GO:0070925//organelle assemb…
2	Q2-1	30820001	36280000	upper	--	0.824282	Zm00001d003203	NRPC1	DNA-directed RNA polymerase III subunit 1	Genetic Information Processing;Metabolism	Nucleotide metabolism;Global and overview maps;Transcription	ko01100//Metabolic pathways;ko00230//Purine metabolism;ko00240//Pyrimidine metabolism;ko03020//RNA polymerase	K03018	GO:0030880//RNA polymerase complex;GO:0031981//nuclear lumen;GO:0005634//nucleus;GO:0043227//membrane-bounded organelle;GO:0061695//transferase complex, transferring phosphorus-containing groups;GO:0043234//protein complex;GO:0005622//intracellular;GO:0043229//intracellular organelle;GO:0005666//DNA-directed RNA polymerase III complex;GO:0044446//intracellular organelle part;GO:0044428//nuclear p…	GO:1901363//heterocyclic compound binding;GO:0097159//organic cyclic compound binding;GO:0001056//RNA polymerase III activity;GO:0003899//DNA-directed RNA polymerase activity;GO:0003677//DNA binding;GO:0016740//transferase activity;GO:0016779//nucleotidyltransferase activity;GO:0003676//nucleic acid binding;GO:0003824//catalytic activity;GO:0005488//binding;GO:0034062//RNA polymerase activity;GO:…	GO:0032774//RNA biosynthetic process;GO:0019438//aromatic compound biosynthetic process;GO:0044249//cellular biosynthetic process;GO:0044271//cellular nitrogen compound biosynthetic process;GO:0009987//cellular process;GO:0034645//cellular macromolecule biosynthetic process;GO:1901576//organic substance biosynthetic process;GO:0046483//heterocycle metabolic process;GO:0044238//primary metabolic p…
2	Q2-1	30820001	36280000	upper	--	0.824282	Zm00001d003205	--	-	-	-	-	-	-	-	-
2	Q2-1	30820001	36280000	upper	synonymous	0.824282	Zm00001d003207	ARI7	Probable E3 ubiquitin-protein ligase ARI8	-	-	-	-	GO:1902494//catalytic complex;GO:0031224//intrinsic component of membrane;GO:0032991//macromolecular complex;GO:0044424//intracellular part;GO:0043234//protein complex;GO:0044425//membrane part;GO:0005737//cytoplasm;GO:0016020//membrane;GO:1990234//transferase complex;GO:0044464//cell part;GO:0005623//cell;GO:0005622//intracellular;GO:0016021//integral component of membrane;GO:0000151//ubiquitin …	GO:0019899//enzyme binding;GO:0044390//ubiquitin-like protein conjugating enzyme binding;GO:0016874//ligase activity;GO:0016740//transferase activity;GO:0043169//cation binding;GO:0046872//metal ion binding;GO:0004842//ubiquitin-protein transferase activity;GO:0005515//protein binding;GO:0019787//ubiquitin-like protein transferase activity;GO:0005488//binding;GO:0043167//ion binding;GO:0061659//u…	GO:0051246//regulation of protein metabolic process;GO:0000209//protein polyubiquitination;GO:0006511//ubiquitin-dependent protein catabolic process;GO:1903364//positive regulation of cellular protein catabolic process;GO:0019222//regulation of metabolic process;GO:0030163//protein catabolic process;GO:0032268//regulation of cellular protein metabolic process;GO:0031325//positive regulation of ce…
2	Q2-1	30820001	36280000	upper	--	0.824282	Zm00001d003208	NPF4.5	Protein NRT1/ PTR FAMILY 4.2	-	-	-	-	GO:0044425//membrane part;GO:0031224//intrinsic component of membrane;GO:0016020//membrane;GO:0016021//integral component of membrane	GO:0022891//substrate-specific transmembrane transporter activity;GO:0015198//oligopeptide transporter activity;GO:0008324//cation transmembrane transporter activity;GO:1904680//peptide transmembrane transporter activity;GO:0022857//transmembrane transporter activity;GO:0022804//active transmembrane transporter activity;GO:0015333//peptide:proton symporter activity;GO:0015291//secondary active tr…	GO:0006818//hydrogen transport;GO:0006812//cation transport;GO:0055085//transmembrane transport;GO:0098662//inorganic cation transmembrane transport;GO:0098655//cation transmembrane transport;GO:0071702//organic substance transport;GO:0006811//ion transport;GO:0044763//single-organism cellular process;GO:0098660//inorganic ion transmembrane transport;GO:0006810//transport;GO:0044765//single-organ…
2	Q2-1	30820001	36280000	upper	frameshift insertion	0.824282	Zm00001d003209	AATP1	AAA-ATPase ASD mitochondrial	-	-	-	-	-	GO:0030554//adenyl nucleotide binding;GO:0097367//carbohydrate derivative binding;GO:0032549//ribonucleoside binding;GO:0043168//anion binding;GO:0000166//nucleotide binding;GO:0032555//purine ribonucleotide binding;GO:0032553//ribonucleotide binding;GO:0001882//nucleoside binding;GO:1901363//heterocyclic compound binding;GO:0036094//small molecule binding;GO:0043167//ion binding;GO:0001883//puri…	-
2	Q2-1	30820001	36280000	upper	--	0.824282	Zm00001d003210	--	Transcription factor VOZ1	-	-	-	-	GO:0043226//organelle;GO:0005622//intracellular;GO:0044424//intracellular part;GO:0043229//intracellular organelle;GO:0005623//cell;GO:0044464//cell part;GO:0043231//intracellular membrane-bounded organelle;GO:0043227//membrane-bounded organelle;GO:0005634//nucleus	GO:1901363//heterocyclic compound binding;GO:0043565//sequence-specific DNA binding;GO:0005488//binding;GO:0003676//nucleic acid binding;GO:0097159//organic cyclic compound binding;GO:0003677//DNA binding	GO:0048580//regulation of post-embryonic development;GO:0010604//positive regulation of macromolecule metabolic process;GO:0031323//regulation of cellular metabolic process;GO:2000026//regulation of multicellular organismal development;GO:0009889//regulation of biosynthetic process;GO:0051171//regulation of nitrogen compound metabolic process;GO:0009893//positive regulation of metabolic process;G…
2	Q2-1	30820001	36280000	upper	nonsynonymous	0.824282	Zm00001d003211	--	-	-	-	-	-	-	-	-
2	Q2-1	30820001	36280000	upper	--	0.824282	Zm00001d003212	PTI13	Probable protein kinase	Organismal Systems	Environmental adaptation	ko04626//Plant-pathogen interaction	K13436	GO:0005623//cell;GO:0016020//membrane;GO:0071944//cell periphery;GO:0005886//plasma membrane;GO:0044464//cell part	GO:0004888//transmembrane signaling receptor activity;GO:0038023//signaling receptor activity;GO:0032549//ribonucleoside binding;GO:0032553//ribonucleotide binding;GO:0032559//adenyl ribonucleotide binding;GO:0060089//molecular transducer activity;GO:0097367//carbohydrate derivative binding;GO:0004872//receptor activity;GO:1901265//nucleoside phosphate binding;GO:0001882//nucleoside binding;GO:00…	GO:0007178//transmembrane receptor protein serine/threonine kinase signaling pathway;GO:0044260//cellular macromolecule metabolic process;GO:0016310//phosphorylation;GO:0006796//phosphate-containing compound metabolic process;GO:0051716//cellular response to stimulus;GO:0006793//phosphorus metabolic process;GO:0007167//enzyme linked receptor protein signaling pathway;GO:0044700//single organism s…
2	Q2-1	30820001	36280000	upper	nonsynonymous	0.824282	Zm00001d003213	--	-	-	-	-	-	-	GO:0005515//protein binding;GO:0005488//binding	-
2	Q2-1	30820001	36280000	upper	--	0.824282	Zm00001d003214	POX2	protoporphyrinogen IX oxidase2	Metabolism	Global and overview maps;Metabolism of cofactors and vitamins	ko01100//Metabolic pathways;ko01110//Biosynthesis of secondary metabolites;ko00860//Porphyrin and chlorophyll metabolism	K00231	GO:0044464//cell part;GO:0009507//chloroplast;GO:0043229//intracellular organelle;GO:0044424//intracellular part;GO:0044444//cytoplasmic part;GO:0005737//cytoplasm;GO:0043227//membrane-bounded organelle;GO:0005623//cell;GO:0043226//organelle;GO:0009536//plastid;GO:0043231//intracellular membrane-bounded organelle;GO:0005622//intracellular	GO:0016634//oxidoreductase activity, acting on the CH-CH group of donors, oxygen as acceptor;GO:0003824//catalytic activity;GO:0070818//protoporphyrinogen oxidase activity;GO:0016627//oxidoreductase activity, acting on the CH-CH group of donors;GO:0016491//oxidoreductase activity;GO:0004729//oxygen-dependent protoporphyrinogen oxidase activity	GO:0009987//cellular process;GO:1901564//organonitrogen compound metabolic process;GO:0033014//tetrapyrrole biosynthetic process;GO:0006782//protoporphyrinogen IX biosynthetic process;GO:0033013//tetrapyrrole metabolic process;GO:0046483//heterocycle metabolic process;GO:0018130//heterocycle biosynthetic process;GO:0055114//oxidation-reduction process;GO:0044271//cellular nitrogen compound biosyn…
2	Q2-1	30820001	36280000	upper	--	0.824282	Zm00001d003216	--	-	-	-	-	-	GO:0005768//endosome;GO:0044424//intracellular part;GO:0005623//cell;GO:0055037//recycling endosome;GO:0012505//endomembrane system;GO:0005737//cytoplasm;GO:0043229//intracellular organelle;GO:0043231//intracellular membrane-bounded organelle;GO:0043226//organelle;GO:0005622//intracellular;GO:0043227//membrane-bounded organelle;GO:0044444//cytoplasmic part;GO:0044464//cell part	GO:0098772//molecular function regulator;GO:0017112//Rab guanyl-nucleotide exchange factor activity;GO:0005085//guanyl-nucleotide exchange factor activity;GO:0005088//Ras guanyl-nucleotide exchange factor activity	GO:0065007//biological regulation;GO:0065009//regulation of molecular function
2	Q2-2	36920001	40020000	upper	--	0.832997	Zm00001d003231	--	-	-	-	-	-	-	-	-
2	Q2-2	36920001	40020000	upper	--	0.832997	Zm00001d003232	--	OJ991113_30.9 protein	-	-	-	-	GO:0016021//integral component of membrane;GO:0016020//membrane;GO:0031224//intrinsic component of membrane;GO:0044425//membrane part	-	-
2	Q2-2	36920001	40020000	upper	--	0.832997	Zm00001d003234	--	Zinc finger%2C C3HC4 type family protein	-	-	-	-	GO:0016020//membrane;GO:0031224//intrinsic component of membrane;GO:0044425//membrane part;GO:0016021//integral component of membrane	-	-
2	Q2-2	36920001	40020000	upper	--	0.832997	Zm00001d003235	--	Zinc finger%2C C3HC4 type family protein	-	-	-	-	GO:0031224//intrinsic component of membrane;GO:0044425//membrane part;GO:0016020//membrane;GO:0016021//integral component of membrane	-	-
2	Q2-2	36920001	40020000	upper	--	0.832997	Zm00001d003236	--	OSJNBa0096F01.3 protein	-	-	-	-	-	GO:0016787//hydrolase activity;GO:0003824//catalytic activity;GO:0097159//organic cyclic compound binding;GO:0046914//transition metal ion binding;GO:0008270//zinc ion binding;GO:0046872//metal ion binding;GO:0016818//hydrolase activity, acting on acid anhydrides, in phosphorus-containing anhydrides;GO:0043167//ion binding;GO:1901363//heterocyclic compound binding;GO:0016817//hydrolase activity, …	-
2	Q2-2	36920001	40020000	upper	--	0.832997	Zm00001d003237	--	Zinc finger%2C C3HC4 type family protein	-	-	-	-	GO:0044425//membrane part;GO:0016020//membrane;GO:0016021//integral component of membrane;GO:0031224//intrinsic component of membrane	-	-
2	Q2-2	36920001	40020000	upper	--	0.832997	Zm00001d003239	IRX15-L	Protein IRX15-LIKE	-	-	-	-	GO:0005623//cell;GO:0044464//cell part;GO:0012505//endomembrane system;GO:0043227//membrane-bounded organelle;GO:0043226//organelle;GO:0043229//intracellular organelle;GO:0005737//cytoplasm;GO:0005794//Golgi apparatus;GO:0005622//intracellular;GO:0044424//intracellular part;GO:0044444//cytoplasmic part;GO:0043231//intracellular membrane-bounded organelle	-	GO:0044699//single-organism process;GO:0010410//hemicellulose metabolic process;GO:0009987//cellular process;GO:0044711//single-organism biosynthetic process;GO:0071554//cell wall organization or biogenesis;GO:0071669//plant-type cell wall organization or biogenesis;GO:0044763//single-organism cellular process;GO:0005975//carbohydrate metabolic process;GO:0044036//cell wall macromolecule metaboli…
2	Q2-2	36920001	40020000	upper	--	0.832997	Zm00001d003240	--	OJ991113_30.9 protein	-	-	-	-	GO:0016020//membrane;GO:0044425//membrane part;GO:0016021//integral component of membrane;GO:0031224//intrinsic component of membrane	-	-
2	Q2-2	36920001	40020000	upper	--	0.832997	Zm00001d003242	NRPB5A	DNA-directed RNA polymerases II and IV subunit 5A	Genetic Information Processing;Metabolism	Nucleotide metabolism;Global and overview maps;Transcription	ko01100//Metabolic pathways;ko00230//Purine metabolism;ko00240//Pyrimidine metabolism;ko03020//RNA polymerase	K03013	GO:0031981//nuclear lumen;GO:0044424//intracellular part;GO:0044452//nucleolar part;GO:0005622//intracellular;GO:0061695//transferase complex, transferring phosphorus-containing groups;GO:0005736//DNA-directed RNA polymerase I complex;GO:0070013//intracellular organelle lumen;GO:1902494//catalytic complex;GO:0044422//organelle part;GO:0044464//cell part;GO:0030880//RNA polymerase complex;GO:00432…	GO:0016779//nucleotidyltransferase activity;GO:0001054//RNA polymerase I activity;GO:0001056//RNA polymerase III activity;GO:0001055//RNA polymerase II activity;GO:0097159//organic cyclic compound binding;GO:0005488//binding;GO:0016740//transferase activity;GO:0034062//RNA polymerase activity;GO:0003677//DNA binding;GO:0003676//nucleic acid binding;GO:0003899//DNA-directed RNA polymerase activity…	GO:0009058//biosynthetic process;GO:0097659//nucleic acid-templated transcription;GO:0071704//organic substance metabolic process;GO:0090304//nucleic acid metabolic process;GO:0009987//cellular process;GO:0006139//nucleobase-containing compound metabolic process;GO:1901362//organic cyclic compound biosynthetic process;GO:0006366//transcription from RNA polymerase II promoter;GO:0044237//cellular …
2	Q2-2	36920001	40020000	upper	--	0.832997	Zm00001d003245	BIR2	Inactive LRR receptor-like serine/threonine-protein kinase BIR2	-	-	-	-	GO:0005623//cell;GO:0071944//cell periphery;GO:0016020//membrane;GO:0044425//membrane part;GO:0016021//integral component of membrane;GO:0009506//plasmodesma;GO:0005911//cell-cell junction;GO:0044464//cell part;GO:0030054//cell junction;GO:0031224//intrinsic component of membrane;GO:0055044//symplast;GO:0005886//plasma membrane	GO:0004672//protein kinase activity;GO:1901265//nucleoside phosphate binding;GO:0030554//adenyl nucleotide binding;GO:0032553//ribonucleotide binding;GO:0043167//ion binding;GO:0032549//ribonucleoside binding;GO:0000166//nucleotide binding;GO:0016301//kinase activity;GO:0097159//organic cyclic compound binding;GO:0016772//transferase activity, transferring phosphorus-containing groups;GO:0097367/…	GO:0008152//metabolic process;GO:0006464//cellular protein modification process;GO:0044267//cellular protein metabolic process;GO:0006796//phosphate-containing compound metabolic process;GO:0006468//protein phosphorylation;GO:0006793//phosphorus metabolic process;GO:0009987//cellular process;GO:0071704//organic substance metabolic process;GO:0016310//phosphorylation;GO:0044238//primary metabolic …
2	Q2-2	36920001	40020000	upper	--	0.832997	Zm00001d003246	At3g27220	Galactose oxidase/kelch repeat superfamily protein	-	-	-	-	-	GO:0005488//binding;GO:0005515//protein binding	-
2	Q2-2	36920001	40020000	upper	synonymous	0.832997	Zm00001d003247	LIP	malate synthase1	Metabolism	Global and overview maps;Carbohydrate metabolism	ko01100//Metabolic pathways;ko01110//Biosynthesis of secondary metabolites;ko01200//Carbon metabolism;ko00620//Pyruvate metabolism;ko00630//Glyoxylate and dicarboxylate metabolism	K01638	GO:0043227//membrane-bounded organelle;GO:0044424//intracellular part;GO:0009514//glyoxysome;GO:0005777//peroxisome;GO:0043226//organelle;GO:0043231//intracellular membrane-bounded organelle;GO:0044464//cell part;GO:0005737//cytoplasm;GO:0042579//microbody;GO:0043229//intracellular organelle;GO:0044444//cytoplasmic part;GO:0005622//intracellular;GO:0005623//cell	GO:0003824//catalytic activity;GO:0016746//transferase activity, transferring acyl groups;GO:0004474//malate synthase activity;GO:0016740//transferase activity;GO:0046912//transferase activity, transferring acyl groups, acyl groups converted into alkyl on transfer	GO:0006081//cellular aldehyde metabolic process;GO:0044237//cellular metabolic process;GO:0046487//glyoxylate metabolic process;GO:0044710//single-organism metabolic process;GO:0009060//aerobic respiration;GO:0044238//primary metabolic process;GO:0008152//metabolic process;GO:0045333//cellular respiration;GO:0019752//carboxylic acid metabolic process;GO:0071704//organic substance metabolic proces…
2	Q2-2	36920001	40020000	upper	--	0.832997	Zm00001d003248	yuiD	Acid phosphatase/vanadium-dependent haloperoxidase-related protein	-	-	-	-	GO:0016021//integral component of membrane;GO:0016020//membrane;GO:0044425//membrane part;GO:0031224//intrinsic component of membrane	GO:0016491//oxidoreductase activity;GO:0016684//oxidoreductase activity, acting on peroxide as acceptor;GO:0016209//antioxidant activity;GO:0003824//catalytic activity;GO:0004601//peroxidase activity	GO:0050896//response to stimulus;GO:1990748//cellular detoxification;GO:0098869//cellular oxidant detoxification;GO:0042221//response to chemical;GO:0009987//cellular process;GO:0009636//response to toxic substance;GO:0098754//detoxification
2	Q2-2	36920001	40020000	upper	synonymous	0.832997	Zm00001d003249	MAD2	Mitotic spindle checkpoint protein MAD2	-	-	-	-	GO:0000943//retrotransposon nucleocapsid;GO:0044446//intracellular organelle part;GO:0044422//organelle part;GO:0044424//intracellular part;GO:0044428//nuclear part;GO:0043226//organelle;GO:0005623//cell;GO:0043227//membrane-bounded organelle;GO:0005634//nucleus;GO:0005622//intracellular;GO:0043229//intracellular organelle;GO:0044464//cell part;GO:0043231//intracellular membrane-bounded organelle	GO:0005488//binding;GO:0003676//nucleic acid binding;GO:1901363//heterocyclic compound binding;GO:0043167//ion binding;GO:0046872//metal ion binding;GO:0097159//organic cyclic compound binding;GO:0008270//zinc ion binding;GO:0043169//cation binding;GO:0046914//transition metal ion binding	GO:0051782//negative regulation of cell division;GO:1903362//regulation of cellular protein catabolic process;GO:0051444//negative regulation of ubiquitin-protein transferase activity;GO:0000075//cell cycle checkpoint;GO:1903321//negative regulation of protein modification by small protein conjugation or removal;GO:0000278//mitotic cell cycle;GO:0045786//negative regulation of cell cycle;GO:00442…
2	Q2-2	36920001	40020000	upper	--	0.832997	Zm00001d003250	SKIP14	F-box protein SKIP14	-	-	-	-	-	GO:0005515//protein binding;GO:0005488//binding	-
2	Q2-2	36920001	40020000	upper	--	0.832997	Zm00001d003251	--	Restriction endonuclease type II-like superfamily protein	-	-	-	-	-	GO:0016787//hydrolase activity;GO:0005488//binding;GO:0003676//nucleic acid binding;GO:0003824//catalytic activity;GO:0003677//DNA binding;GO:0004519//endonuclease activity;GO:0004518//nuclease activity;GO:1901363//heterocyclic compound binding;GO:0097159//organic cyclic compound binding;GO:0016788//hydrolase activity, acting on ester bonds	GO:0046483//heterocycle metabolic process;GO:0006807//nitrogen compound metabolic process;GO:0009987//cellular process;GO:0071704//organic substance metabolic process;GO:0008152//metabolic process;GO:0044238//primary metabolic process;GO:0006725//cellular aromatic compound metabolic process;GO:0043170//macromolecule metabolic process;GO:0090304//nucleic acid metabolic process;GO:1901360//organic …
2	Q2-2	36920001	40020000	upper	--	0.832997	Zm00001d003252	G6PDH	glucose-6-phosphate dehydrogenase1	Metabolism	Metabolism of other amino acids;Global and overview maps;Carbohydrate metabolism	ko01100//Metabolic pathways;ko01110//Biosynthesis of secondary metabolites;ko01200//Carbon metabolism;ko00480//Glutathione metabolism;ko00030//Pentose phosphate pathway	K00036	-	GO:0036094//small molecule binding;GO:0097159//organic cyclic compound binding;GO:0000166//nucleotide binding;GO:0016491//oxidoreductase activity;GO:0005488//binding;GO:1901363//heterocyclic compound binding;GO:0050662//coenzyme binding;GO:0048037//cofactor binding;GO:0050661//NADP binding;GO:0004345//glucose-6-phosphate dehydrogenase activity;GO:1901265//nucleoside phosphate binding;GO:0016616//…	GO:1901360//organic cyclic compound metabolic process;GO:0006739//NADP metabolic process;GO:0006733//oxidoreduction coenzyme metabolic process;GO:0044237//cellular metabolic process;GO:0051186//cofactor metabolic process;GO:0051156//glucose 6-phosphate metabolic process;GO:0019362//pyridine nucleotide metabolic process;GO:0044699//single-organism process;GO:0006081//cellular aldehyde metabolic pr…
2	Q2-2	36920001	40020000	upper	--	0.832997	Zm00001d003254	PUX1	Plant UBX domain-containing protein 1	-	-	-	-	-	GO:0005515//protein binding;GO:0005488//binding	-
2	Q2-2	36920001	40020000	upper	--	0.832997	Zm00001d003255	--	-	-	-	-	-	-	-	-
2	Q2-2	36920001	40020000	upper	--	0.832997	Zm00001d003256	B'ETA	Serine/threonine protein phosphatase 2A 59 kDa regulatory subunit B' eta isoform	Genetic Information Processing	Translation	ko03015//mRNA surveillance pathway	K11584	GO:1902494//catalytic complex;GO:0000159//protein phosphatase type 2A complex;GO:0043231//intracellular membrane-bounded organelle;GO:0044424//intracellular part;GO:0005623//cell;GO:0008287//protein serine/threonine phosphatase complex;GO:0043226//organelle;GO:0044444//cytoplasmic part;GO:0044464//cell part;GO:0043234//protein complex;GO:0005829//cytosol;GO:1903293//phosphatase complex;GO:0043227…	GO:0019888//protein phosphatase regulator activity;GO:0019211//phosphatase activator activity;GO:0072542//protein phosphatase activator activity;GO:0008047//enzyme activator activity;GO:0030234//enzyme regulator activity;GO:0098772//molecular function regulator;GO:0019208//phosphatase regulator activity	GO:0032268//regulation of cellular protein metabolic process;GO:0051336//regulation of hydrolase activity;GO:0031323//regulation of cellular metabolic process;GO:0065009//regulation of molecular function;GO:0019220//regulation of phosphate metabolic process;GO:0080090//regulation of primary metabolic process;GO:0050794//regulation of cellular process;GO:0001932//regulation of protein phosphorylat…
2	Q2-2	36920001	40020000	upper	--	0.832997	Zm00001d003257	RPN7	26S proteasome non-ATPase regulatory subunit 6 homolog	Genetic Information Processing	Folding, sorting and degradation	ko03050//Proteasome	K03037	GO:0043234//protein complex;GO:0044424//intracellular part;GO:0000502//proteasome complex;GO:0044464//cell part;GO:0005623//cell;GO:0032991//macromolecular complex;GO:0005622//intracellular	GO:0030234//enzyme regulator activity;GO:0098772//molecular function regulator	GO:0065009//regulation of molecular function;GO:0008152//metabolic process;GO:0019941//modification-dependent protein catabolic process;GO:0030163//protein catabolic process;GO:0044238//primary metabolic process;GO:0044267//cellular protein metabolic process;GO:0019538//protein metabolic process;GO:0050789//regulation of biological process;GO:0051603//proteolysis involved in cellular protein cata…
2	Q2-2	36920001	40020000	upper	--	0.832997	Zm00001d003258	ELP3	Elongator complex protein 3	-	-	-	-	GO:0043227//membrane-bounded organelle;GO:0044424//intracellular part;GO:0043226//organelle;GO:0005623//cell;GO:0043234//protein complex;GO:0044464//cell part;GO:0005737//cytoplasm;GO:0043231//intracellular membrane-bounded organelle;GO:0033588//Elongator holoenzyme complex;GO:0043229//intracellular organelle;GO:0032991//macromolecular complex;GO:0005634//nucleus;GO:0005622//intracellular	GO:0016410//N-acyltransferase activity;GO:0061733//peptide-lysine-N-acetyltransferase activity;GO:0051536//iron-sulfur cluster binding;GO:0008080//N-acetyltransferase activity;GO:0003824//catalytic activity;GO:0005488//binding;GO:0043167//ion binding;GO:0046872//metal ion binding;GO:0034212//peptide N-acetyltransferase activity;GO:0016407//acetyltransferase activity;GO:0004402//histone acetyltran…	GO:0043412//macromolecule modification;GO:0043170//macromolecule metabolic process;GO:0044237//cellular metabolic process;GO:0006807//nitrogen compound metabolic process;GO:0010468//regulation of gene expression;GO:0006399//tRNA metabolic process;GO:1901362//organic cyclic compound biosynthetic process;GO:0080090//regulation of primary metabolic process;GO:0008152//metabolic process;GO:0018193//p…
2	Q2-2	36920001	40020000	upper	--	0.832997	Zm00001d003259	Klhdc4	Galactose oxidase/kelch repeat superfamily protein	-	-	-	-	GO:0016020//membrane;GO:0031224//intrinsic component of membrane;GO:0016021//integral component of membrane;GO:0044425//membrane part	GO:0005515//protein binding;GO:0005488//binding	-
2	Q2-2	36920001	40020000	upper	--	0.832997	Zm00001d003261	--	-	-	-	-	-	-	-	-
2	Q2-2	36920001	40020000	upper	--	0.832997	Zm00001d003262	At3g27390	Steroid nuclear receptor ligand-binding	-	-	-	-	GO:0031224//intrinsic component of membrane;GO:0044425//membrane part;GO:0016021//integral component of membrane;GO:0016020//membrane	-	-
2	Q2-2	36920001	40020000	upper	--	0.832997	Zm00001d003264	BAG4	BCL-2 binding anthanogene-1	-	-	-	-	-	GO:0005515//protein binding;GO:0005488//binding	-
2	Q2-2	36920001	40020000	upper	--	0.832997	Zm00001d003265	PDCD4	Topoisomerase-like protein	-	-	-	-	-	GO:0016853//isomerase activity;GO:0003824//catalytic activity	GO:0051172//negative regulation of nitrogen compound metabolic process;GO:0010556//regulation of macromolecule biosynthetic process;GO:0019219//regulation of nucleobase-containing compound metabolic process;GO:0050794//regulation of cellular process;GO:0045934//negative regulation of nucleobase-containing compound metabolic process;GO:0051253//negative regulation of RNA metabolic process;GO:00098…
2	Q2-2	36920001	40020000	upper	nonsynonymous	0.832997	Zm00001d003266	At4g24790	Protein STICHEL-like 2	-	-	-	-	GO:0005694//chromosome;GO:0043227//membrane-bounded organelle;GO:0061695//transferase complex, transferring phosphorus-containing groups;GO:0005657//replication fork;GO:0043226//organelle;GO:0043228//non-membrane-bounded organelle;GO:0043229//intracellular organelle;GO:0043232//intracellular non-membrane-bounded organelle;GO:0009360//DNA polymerase III complex;GO:0032991//macromolecular complex;G…	GO:0097159//organic cyclic compound binding;GO:0003887//DNA-directed DNA polymerase activity;GO:0005524//ATP binding;GO:0032553//ribonucleotide binding;GO:0003824//catalytic activity;GO:0016779//nucleotidyltransferase activity;GO:0036094//small molecule binding;GO:0043168//anion binding;GO:0043167//ion binding;GO:0032549//ribonucleoside binding;GO:0003677//DNA binding;GO:0034061//DNA polymerase a…	GO:1901360//organic cyclic compound metabolic process;GO:0006725//cellular aromatic compound metabolic process;GO:0018130//heterocycle biosynthetic process;GO:0046483//heterocycle metabolic process;GO:0009059//macromolecule biosynthetic process;GO:0044260//cellular macromolecule metabolic process;GO:0044237//cellular metabolic process;GO:0006139//nucleobase-containing compound metabolic process;G…
2	Q2-2	36920001	40020000	upper	--	0.832997	Zm00001d003267	--	-	-	-	-	-	-	GO:0043168//anion binding;GO:0097159//organic cyclic compound binding;GO:0043167//ion binding;GO:0000166//nucleotide binding;GO:0003676//nucleic acid binding;GO:0030554//adenyl nucleotide binding;GO:0005524//ATP binding;GO:0005515//protein binding;GO:0001883//purine nucleoside binding;GO:0032555//purine ribonucleotide binding;GO:0005488//binding;GO:0032553//ribonucleotide binding;GO:0032550//puri…	GO:0009058//biosynthetic process;GO:0009987//cellular process;GO:0046483//heterocycle metabolic process;GO:0034645//cellular macromolecule biosynthetic process;GO:0034641//cellular nitrogen compound metabolic process;GO:0008152//metabolic process;GO:0044260//cellular macromolecule metabolic process;GO:0006261//DNA-dependent DNA replication;GO:0043170//macromolecule metabolic process;GO:0071704//o…
2	Q2-2	36920001	40020000	upper	--	0.832997	Zm00001d003268	ATP23	Ku70-binding family protein	-	-	-	-	GO:0031966//mitochondrial membrane;GO:0044425//membrane part;GO:0043227//membrane-bounded organelle;GO:0005622//intracellular;GO:0005737//cytoplasm;GO:0031312//extrinsic component of organelle membrane;GO:0005739//mitochondrion;GO:0031975//envelope;GO:0005623//cell;GO:0044424//intracellular part;GO:0031967//organelle envelope;GO:0016020//membrane;GO:0044464//cell part;GO:0005740//mitochondrial en…	GO:0016787//hydrolase activity;GO:0070011//peptidase activity, acting on L-amino acid peptides;GO:0005488//binding;GO:0004222//metalloendopeptidase activity;GO:0008233//peptidase activity;GO:0043167//ion binding;GO:0003824//catalytic activity;GO:0046872//metal ion binding;GO:0043169//cation binding;GO:0008237//metallopeptidase activity;GO:0004175//endopeptidase activity	GO:0044260//cellular macromolecule metabolic process;GO:0043623//cellular protein complex assembly;GO:0044237//cellular metabolic process;GO:0009987//cellular process;GO:0016485//protein processing;GO:0071822//protein complex subunit organization;GO:0043933//macromolecular complex subunit organization;GO:0070271//protein complex biogenesis;GO:0033615//mitochondrial proton-transporting ATP synthas…
2	Q2-2	36920001	40020000	upper	--	0.832997	Zm00001d003269	--	-	-	-	-	-	GO:0031224//intrinsic component of membrane;GO:0016021//integral component of membrane;GO:0044425//membrane part;GO:0016020//membrane	-	-
2	Q2-2	36920001	40020000	upper	--	0.832997	Zm00001d003271	MSRA2-1	Peptide methionine sulfoxide reductase	-	-	-	-	GO:0005623//cell;GO:0044424//intracellular part;GO:0005622//intracellular;GO:0044464//cell part;GO:0005737//cytoplasm	GO:0003824//catalytic activity;GO:0016667//oxidoreductase activity, acting on a sulfur group of donors;GO:0016491//oxidoreductase activity;GO:0016671//oxidoreductase activity, acting on a sulfur group of donors, disulfide as acceptor;GO:0008113//peptide-methionine (S)-S-oxide reductase activity;GO:0036456//L-methionine-(S)-S-oxide reductase activity;GO:0033744//L-methionine:thioredoxin-disulfide …	GO:0034599//cellular response to oxidative stress;GO:0044710//single-organism metabolic process;GO:0070887//cellular response to chemical stimulus;GO:0044699//single-organism process;GO:0008152//metabolic process;GO:0050896//response to stimulus;GO:0033554//cellular response to stress;GO:0042221//response to chemical;GO:0009987//cellular process;GO:0055114//oxidation-reduction process;GO:0006950/…
2	Q2-2	36920001	40020000	upper	--	0.832997	Zm00001d003272	JGB	Nucleotide binding protein	-	-	-	-	-	GO:0005515//protein binding;GO:0005488//binding	-
2	Q2-2	36920001	40020000	upper	--	0.832997	Zm00001d003273	ABCG5	-	Environmental Information Processing	Membrane transport	ko02010//ABC transporters	K05681	GO:0071944//cell periphery;GO:0005623//cell;GO:0044464//cell part;GO:0005886//plasma membrane;GO:0016020//membrane	GO:0017111//nucleoside-triphosphatase activity;GO:0016818//hydrolase activity, acting on acid anhydrides, in phosphorus-containing anhydrides;GO:0016887//ATPase activity;GO:0016820//hydrolase activity, acting on acid anhydrides, catalyzing transmembrane movement of substances;GO:0015405//P-P-bond-hydrolysis-driven transmembrane transporter activity;GO:0005215//transporter activity;GO:0042626//ATP…	GO:0006950//response to stress;GO:0070192//chromosome organization involved in meiotic cell cycle;GO:0046483//heterocycle metabolic process;GO:0071840//cellular component organization or biogenesis;GO:0098813//nuclear chromosome segregation;GO:0051716//cellular response to stimulus;GO:0048285//organelle fission;GO:0065003//macromolecular complex assembly;GO:0006725//cellular aromatic compound met…
2	Q2-2	36920001	40020000	upper	--	0.832997	Zm00001d003274	MHF2	OSJNBb0011N17.11 protein	-	-	-	-	-	-	GO:1901360//organic cyclic compound metabolic process;GO:0048285//organelle fission;GO:0008152//metabolic process;GO:0043933//macromolecular complex subunit organization;GO:0044085//cellular component biogenesis;GO:0051382//kinetochore assembly;GO:0006139//nucleobase-containing compound metabolic process;GO:0070192//chromosome organization involved in meiotic cell cycle;GO:0071822//protein comple…
2	Q2-2	36920001	40020000	upper	nonsynonymous	0.832997	Zm00001d003275	PCM	Protein-L-isoaspartate O-methyltransferase 1	-	-	-	-	GO:0044464//cell part;GO:0005622//intracellular;GO:0005737//cytoplasm;GO:0005623//cell;GO:0044424//intracellular part	GO:0008276//protein methyltransferase activity;GO:0051998//protein carboxyl O-methyltransferase activity;GO:0016741//transferase activity, transferring one-carbon groups;GO:0004719//protein-L-isoaspartate (D-aspartate) O-methyltransferase activity;GO:0008171//O-methyltransferase activity;GO:0016740//transferase activity;GO:0008757//S-adenosylmethionine-dependent methyltransferase activity;GO:0008…	GO:0006464//cellular protein modification process;GO:0043414//macromolecule methylation;GO:0071704//organic substance metabolic process;GO:0043412//macromolecule modification;GO:0043170//macromolecule metabolic process;GO:0044237//cellular metabolic process;GO:0009987//cellular process;GO:0032259//methylation;GO:0044267//cellular protein metabolic process;GO:0036211//protein modification process;…
2	Q2-2	36920001	40020000	upper	nonsynonymous	0.832997	Zm00001d003276	--	S-adenosyl-L-methionine-dependent methyltransferases superfamily protein	-	-	-	-	-	GO:0003824//catalytic activity;GO:0016741//transferase activity, transferring one-carbon groups;GO:0016740//transferase activity;GO:0008168//methyltransferase activity	GO:0008152//metabolic process;GO:0032259//methylation
2	Q2-2	36920001	40020000	upper	nonsynonymous	0.832997	Zm00001d003277	RFS2	Stachyose synthase	-	-	-	-	-	GO:0016757//transferase activity, transferring glycosyl groups;GO:0016740//transferase activity;GO:0003824//catalytic activity	GO:0044238//primary metabolic process;GO:0009312//oligosaccharide biosynthetic process;GO:0044699//single-organism process;GO:0009311//oligosaccharide metabolic process;GO:0016051//carbohydrate biosynthetic process;GO:1901576//organic substance biosynthetic process;GO:0044711//single-organism biosynthetic process;GO:0044710//single-organism metabolic process;GO:0010325//raffinose family oligosacc…
2	Q2-2	36920001	40020000	upper	--	0.832997	Zm00001d003278	--	-	-	-	-	-	-	-	-
2	Q2-2	36920001	40020000	upper	--	0.832997	Zm00001d003279	RFS2	Probable galactinol--sucrose galactosyltransferase 2	-	-	-	-	-	GO:0003824//catalytic activity;GO:0016757//transferase activity, transferring glycosyl groups;GO:0016740//transferase activity	GO:0044711//single-organism biosynthetic process;GO:0044238//primary metabolic process;GO:0016051//carbohydrate biosynthetic process;GO:0044723//single-organism carbohydrate metabolic process;GO:0044710//single-organism metabolic process;GO:0071704//organic substance metabolic process;GO:0005975//carbohydrate metabolic process;GO:0044699//single-organism process;GO:0009058//biosynthetic process;G…
2	Q2-2	36920001	40020000	upper	--	0.832997	Zm00001d003280	RFS2	Probable galactinol--sucrose galactosyltransferase 2	-	-	-	-	-	GO:0016740//transferase activity;GO:0003824//catalytic activity;GO:0016757//transferase activity, transferring glycosyl groups	-
2	Q2-2	36920001	40020000	upper	synonymous	0.832997	Zm00001d003281	--	Cellulase (glycosyl hydrolase family 5) protein	-	-	-	-	-	GO:0004553//hydrolase activity, hydrolyzing O-glycosyl compounds;GO:0016787//hydrolase activity;GO:0003824//catalytic activity;GO:0016798//hydrolase activity, acting on glycosyl bonds	GO:0071704//organic substance metabolic process;GO:0044238//primary metabolic process;GO:0008152//metabolic process;GO:0005975//carbohydrate metabolic process
2	Q2-2	36920001	40020000	upper	--	0.832997	Zm00001d003282	--	-	-	-	-	-	GO:0016021//integral component of membrane;GO:0016020//membrane;GO:0031224//intrinsic component of membrane;GO:0044425//membrane part	-	-
2	Q2-2	36920001	40020000	upper	--	0.832997	Zm00001d003283	CYP71A9	Cytochrome P450 71B10	-	-	-	-	GO:0031224//intrinsic component of membrane;GO:0016021//integral component of membrane;GO:0044425//membrane part;GO:0016020//membrane	GO:0046914//transition metal ion binding;GO:0046906//tetrapyrrole binding;GO:0016491//oxidoreductase activity;GO:1901363//heterocyclic compound binding;GO:0016709//oxidoreductase activity, acting on paired donors, with incorporation or reduction of molecular oxygen, NAD(P)H as one donor, and incorporation of one atom of oxygen;GO:0003824//catalytic activity;GO:0043167//ion binding;GO:0005506//iro…	GO:0044710//single-organism metabolic process;GO:0044699//single-organism process;GO:0008152//metabolic process;GO:0055114//oxidation-reduction process
2	Q2-2	36920001	40020000	upper	--	0.832997	Zm00001d003284	SWI3A	SWI/SNF complex subunit SWI3A	-	-	-	-	GO:0043227//membrane-bounded organelle;GO:0043229//intracellular organelle;GO:0043226//organelle;GO:0005622//intracellular;GO:0044424//intracellular part;GO:0043231//intracellular membrane-bounded organelle;GO:0044464//cell part;GO:0005623//cell;GO:0005634//nucleus	GO:0003677//DNA binding;GO:0005488//binding;GO:1901363//heterocyclic compound binding;GO:0005515//protein binding;GO:0097159//organic cyclic compound binding;GO:0003676//nucleic acid binding	-
2	Q2-2	36920001	40020000	upper	synonymous	0.832997	Zm00001d003287	NAR2.2	nitrate transport4	-	-	-	-	GO:0016020//membrane;GO:0071944//cell periphery;GO:0005623//cell;GO:0031224//intrinsic component of membrane;GO:0005886//plasma membrane;GO:0016021//integral component of membrane;GO:0044425//membrane part;GO:0044464//cell part	GO:0008509//anion transmembrane transporter activity;GO:0022857//transmembrane transporter activity;GO:0015075//ion transmembrane transporter activity;GO:0022892//substrate-specific transporter activity;GO:0015112//nitrate transmembrane transporter activity;GO:0022891//substrate-specific transmembrane transporter activity;GO:0005215//transporter activity;GO:0015103//inorganic anion transmembrane …	GO:0043436//oxoacid metabolic process;GO:0006082//organic acid metabolic process;GO:0050896//response to stimulus;GO:0051234//establishment of localization;GO:0071705//nitrogen compound transport;GO:0015706//nitrate transport;GO:0042126//nitrate metabolic process;GO:0042221//response to chemical;GO:0006811//ion transport;GO:1901698//response to nitrogen compound;GO:1902578//single-organism locali…
2	Q2-2	36920001	40020000	upper	--	0.832997	Zm00001d003288	EIF4B	Eukaryotic translation initiation factor 4B2	-	-	-	-	-	GO:0008135//translation factor activity, RNA binding;GO:0003743//translation initiation factor activity;GO:0003723//RNA binding;GO:1901363//heterocyclic compound binding;GO:0005488//binding;GO:0003676//nucleic acid binding;GO:0097159//organic cyclic compound binding	GO:0006412//translation;GO:0044267//cellular protein metabolic process;GO:0043170//macromolecule metabolic process;GO:0006518//peptide metabolic process;GO:0006807//nitrogen compound metabolic process;GO:0009059//macromolecule biosynthetic process;GO:0044238//primary metabolic process;GO:0044249//cellular biosynthetic process;GO:0006413//translational initiation;GO:0043043//peptide biosynthetic p…
2	Q2-2	36920001	40020000	upper	--	0.832997	Zm00001d003289	HDT2	-	-	-	-	-	GO:0044446//intracellular organelle part;GO:0043228//non-membrane-bounded organelle;GO:0005730//nucleolus;GO:0070013//intracellular organelle lumen;GO:0043232//intracellular non-membrane-bounded organelle;GO:0005622//intracellular;GO:0043229//intracellular organelle;GO:0043233//organelle lumen;GO:0044424//intracellular part;GO:0031974//membrane-enclosed lumen;GO:0031981//nuclear lumen;GO:0005634/…	-	-
2	Q2-2	36920001	40020000	upper	--	0.832997	Zm00001d003290	FLK	Flowering locus K homology domain	-	-	-	-	-	GO:0005488//binding;GO:0005515//protein binding;GO:0097159//organic cyclic compound binding;GO:1901363//heterocyclic compound binding;GO:0003723//RNA binding;GO:0003676//nucleic acid binding	-
2	Q2-2	36920001	40020000	upper	--	0.832997	Zm00001d003291	FLXL4	transglutaminase21	-	-	-	-	-	GO:0016740//transferase activity;GO:0016755//transferase activity, transferring amino-acyl groups;GO:0016746//transferase activity, transferring acyl groups;GO:0003810//protein-glutamine gamma-glutamyltransferase activity;GO:0003824//catalytic activity	-
2	Q2-2	36920001	40020000	upper	--	0.832997	Zm00001d003292	--	beta-14-N-acetylglucosaminyltransferase family protein	Metabolism	Global and overview maps;Glycan biosynthesis and metabolism	ko01100//Metabolic pathways;ko00510//N-Glycan biosynthesis	K00737	GO:0016020//membrane;GO:0031224//intrinsic component of membrane;GO:0044425//membrane part;GO:0016021//integral component of membrane	GO:0016740//transferase activity;GO:0003830//beta-1,4-mannosylglycoprotein 4-beta-N-acetylglucosaminyltransferase activity;GO:0003824//catalytic activity;GO:0008375//acetylglucosaminyltransferase activity;GO:0016758//transferase activity, transferring hexosyl groups;GO:0016757//transferase activity, transferring glycosyl groups;GO:0008194//UDP-glycosyltransferase activity	GO:0043412//macromolecule modification;GO:0036211//protein modification process;GO:0044710//single-organism metabolic process;GO:1901135//carbohydrate derivative metabolic process;GO:0008152//metabolic process;GO:0006486//protein glycosylation;GO:1901576//organic substance biosynthetic process;GO:0006487//protein N-linked glycosylation;GO:0009059//macromolecule biosynthetic process;GO:0044763//si…
2	Q2-2	36920001	40020000	upper	--	0.832997	Zm00001d003293	SOG1	NAC domain containing protein 44	-	-	-	-	GO:0044424//intracellular part;GO:0044464//cell part;GO:0005622//intracellular;GO:0043231//intracellular membrane-bounded organelle;GO:0005634//nucleus;GO:0005623//cell;GO:0043227//membrane-bounded organelle;GO:0043226//organelle;GO:0043229//intracellular organelle	GO:0000975//regulatory region DNA binding;GO:0005488//binding;GO:0003677//DNA binding;GO:0043565//sequence-specific DNA binding;GO:1901363//heterocyclic compound binding;GO:0097159//organic cyclic compound binding;GO:0003676//nucleic acid binding;GO:0044212//transcription regulatory region DNA binding;GO:0001067//regulatory region nucleic acid binding	GO:0080090//regulation of primary metabolic process;GO:0050789//regulation of biological process;GO:0031326//regulation of cellular biosynthetic process;GO:0006725//cellular aromatic compound metabolic process;GO:0046483//heterocycle metabolic process;GO:0034641//cellular nitrogen compound metabolic process;GO:0065007//biological regulation;GO:0044260//cellular macromolecule metabolic process;GO:…
2	Q2-2	36920001	40020000	upper	--	0.832997	Zm00001d003294	--	Pentatricopeptide repeat-containing protein mitochondrial	-	-	-	-	GO:0044444//cytoplasmic part;GO:0043229//intracellular organelle;GO:0005622//intracellular;GO:0043227//membrane-bounded organelle;GO:0005737//cytoplasm;GO:0043231//intracellular membrane-bounded organelle;GO:0005739//mitochondrion;GO:0044424//intracellular part;GO:0044464//cell part;GO:0005623//cell;GO:0043226//organelle	GO:0005488//binding;GO:0005515//protein binding	-
2	Q2-2	36920001	40020000	upper	--	0.832997	Zm00001d003295	--	pentatricopeptide (PPR) repeat protein	-	-	-	-	GO:0005739//mitochondrion;GO:0043226//organelle;GO:0044464//cell part;GO:0043229//intracellular organelle;GO:0043227//membrane-bounded organelle;GO:0043231//intracellular membrane-bounded organelle;GO:0044424//intracellular part;GO:0005737//cytoplasm;GO:0005623//cell;GO:0005622//intracellular;GO:0044444//cytoplasmic part	GO:0005488//binding;GO:0005515//protein binding	-
2	Q2-2	36920001	40020000	upper	--	0.832997	Zm00001d003296	--	OSJNBa0044K18.5 protein	-	-	-	-	GO:0016021//integral component of membrane;GO:0044425//membrane part;GO:0016020//membrane;GO:0031224//intrinsic component of membrane	-	-
2	Q2-2	36920001	40020000	upper	synonymous	0.832997	Zm00001d003297	At1g67900	BTB/POZ domain-containing protein	-	-	-	-	-	-	-
2	Q2-2	36920001	40020000	upper	--	0.832997	Zm00001d003298	ACT1	Actin-7	-	-	-	-	-	GO:0032559//adenyl ribonucleotide binding;GO:0005488//binding;GO:0097367//carbohydrate derivative binding;GO:0035639//purine ribonucleoside triphosphate binding;GO:0097159//organic cyclic compound binding;GO:0030554//adenyl nucleotide binding;GO:0032555//purine ribonucleotide binding;GO:0036094//small molecule binding;GO:0001883//purine nucleoside binding;GO:0032553//ribonucleotide binding;GO:190…	-
2	Q2-2	36920001	40020000	upper	nonsynonymous	0.832997	Zm00001d003300	NBR1	Protein NBR1 homolog	-	-	-	-	-	GO:0046914//transition metal ion binding;GO:0005488//binding;GO:0043167//ion binding;GO:0005515//protein binding;GO:0008270//zinc ion binding;GO:0046872//metal ion binding;GO:0043169//cation binding	-
2	Q2-2	36920001	40020000	upper	nonsynonymous	0.832997	Zm00001d003301	At5g50170	C2 and GRAM domain-containing protein	-	-	-	-	GO:0016020//membrane;GO:0016021//integral component of membrane;GO:0044425//membrane part;GO:0031224//intrinsic component of membrane	-	-
2	Q2-2	36920001	40020000	upper	synonymous	0.832997	Zm00001d003302	FRS6	Protein FAR1-RELATED SEQUENCE 6	-	-	-	-	-	GO:0046872//metal ion binding;GO:0046914//transition metal ion binding;GO:0008270//zinc ion binding;GO:0043169//cation binding;GO:0043167//ion binding;GO:0005488//binding	GO:0051252//regulation of RNA metabolic process;GO:0060255//regulation of macromolecule metabolic process;GO:2001141//regulation of RNA biosynthetic process;GO:0051171//regulation of nitrogen compound metabolic process;GO:0019219//regulation of nucleobase-containing compound metabolic process;GO:2000112//regulation of cellular macromolecule biosynthetic process;GO:0065007//biological regulation;G…
2	Q2-2	36920001	40020000	upper	--	0.832997	Zm00001d003303	--	-	-	-	-	-	-	-	-
2	Q2-2	36920001	40020000	upper	--	0.832997	Zm00001d003304	--	Bowman-Birk type bran trypsin inhibitor	-	-	-	-	GO:0005576//extracellular region	GO:0061134//peptidase regulator activity;GO:0061135//endopeptidase regulator activity;GO:0004867//serine-type endopeptidase inhibitor activity;GO:0098772//molecular function regulator;GO:0030414//peptidase inhibitor activity;GO:0004857//enzyme inhibitor activity;GO:0004866//endopeptidase inhibitor activity;GO:0030234//enzyme regulator activity	GO:0050790//regulation of catalytic activity;GO:0010466//negative regulation of peptidase activity;GO:0043086//negative regulation of catalytic activity;GO:0031323//regulation of cellular metabolic process;GO:0031324//negative regulation of cellular metabolic process;GO:0032268//regulation of cellular protein metabolic process;GO:0052548//regulation of endopeptidase activity;GO:0065007//biologica…
2	Q2-2	36920001	40020000	upper	--	0.832997	Zm00001d003306	--	Bowman-Birk type bran trypsin inhibitor	-	-	-	-	GO:0005576//extracellular region	GO:0061134//peptidase regulator activity;GO:0030414//peptidase inhibitor activity;GO:0004857//enzyme inhibitor activity;GO:0004867//serine-type endopeptidase inhibitor activity;GO:0061135//endopeptidase regulator activity;GO:0030234//enzyme regulator activity;GO:0098772//molecular function regulator;GO:0004866//endopeptidase inhibitor activity	GO:0030162//regulation of proteolysis;GO:0050790//regulation of catalytic activity;GO:0031324//negative regulation of cellular metabolic process;GO:0051346//negative regulation of hydrolase activity;GO:0065009//regulation of molecular function;GO:0031323//regulation of cellular metabolic process;GO:0032269//negative regulation of cellular protein metabolic process;GO:0052547//regulation of peptid…
2	Q2-2	36920001	40020000	upper	--	0.832997	Zm00001d003307	--	-	-	-	-	-	GO:0044425//membrane part;GO:0031224//intrinsic component of membrane;GO:0016021//integral component of membrane;GO:0016020//membrane	-	-
2	Q2-2	36920001	40020000	upper	--	0.832997	Zm00001d003308	--	Ribonuclease H2 subunit B	Genetic Information Processing	Replication and repair	ko03030//DNA replication	K10744	GO:0044464//cell part;GO:0031981//nuclear lumen;GO:0043233//organelle lumen;GO:0043234//protein complex;GO:0005623//cell;GO:0032299//ribonuclease H2 complex;GO:0043229//intracellular organelle;GO:0005634//nucleus;GO:0043226//organelle;GO:0044428//nuclear part;GO:0005654//nucleoplasm;GO:0032991//macromolecular complex;GO:0044446//intracellular organelle part;GO:0070013//intracellular organelle lum…	GO:0003824//catalytic activity;GO:0004521//endoribonuclease activity;GO:0016891//endoribonuclease activity, producing 5'-phosphomonoesters;GO:0004523//RNA-DNA hybrid ribonuclease activity;GO:0004518//nuclease activity;GO:0016893//endonuclease activity, active with either ribo- or deoxyribonucleic acids and producing 5'-phosphomonoesters;GO:0016787//hydrolase activity;GO:0004540//ribonuclease acti…	GO:0009987//cellular process;GO:0044238//primary metabolic process;GO:0044248//cellular catabolic process;GO:0090501//RNA phosphodiester bond hydrolysis;GO:0044710//single-organism metabolic process;GO:0006807//nitrogen compound metabolic process;GO:0044281//small molecule metabolic process;GO:0046483//heterocycle metabolic process;GO:0006753//nucleoside phosphate metabolic process;GO:0019637//or…
2	Q2-2	36920001	40020000	upper	--	0.832997	Zm00001d003309	maoII	Copper amine oxidase family protein	Metabolism	Global and overview maps;Amino acid metabolism;Biosynthesis of other secondary metabolites;Metabolism of other amino acids	ko01100//Metabolic pathways;ko01110//Biosynthesis of secondary metabolites;ko00260//Glycine, serine and threonine metabolism;ko00360//Phenylalanine metabolism;ko00410//beta-Alanine metabolism;ko00350//Tyrosine metabolism;ko00950//Isoquinoline alkaloid biosynthesis;ko00960//Tropane, piperidine and pyridine alkaloid biosynthesis	K00276	GO:0031224//intrinsic component of membrane;GO:0043226//organelle;GO:0016020//membrane;GO:0005777//peroxisome;GO:0044444//cytoplasmic part;GO:0043227//membrane-bounded organelle;GO:0005622//intracellular;GO:0005737//cytoplasm;GO:0043229//intracellular organelle;GO:0042579//microbody;GO:0044464//cell part;GO:0005623//cell;GO:0044424//intracellular part;GO:0044425//membrane part;GO:0016021//integra…	GO:0048038//quinone binding;GO:0046914//transition metal ion binding;GO:0005507//copper ion binding;GO:0016638//oxidoreductase activity, acting on the CH-NH2 group of donors;GO:0048037//cofactor binding;GO:0003824//catalytic activity;GO:0016491//oxidoreductase activity;GO:0005488//binding;GO:0016641//oxidoreductase activity, acting on the CH-NH2 group of donors, oxygen as acceptor;GO:0043169//cat…	GO:0010015//root morphogenesis;GO:0032501//multicellular organismal process;GO:0044710//single-organism metabolic process;GO:0048364//root development;GO:0099402//plant organ development;GO:0010101//post-embryonic root morphogenesis;GO:0009886//post-embryonic morphogenesis;GO:0010311//lateral root formation;GO:0048856//anatomical structure development;GO:0048528//post-embryonic root development;G…
2	Q2-2	36920001	40020000	upper	--	0.832997	Zm00001d003310	--	-	-	-	-	-	-	-	-
2	Q2-2	36920001	40020000	upper	--	0.832997	Zm00001d003311	DAO	Probable 2-oxoglutarate-dependent dioxygenase AOP1	-	-	-	-	-	GO:0003824//catalytic activity;GO:0016903//oxidoreductase activity, acting on the aldehyde or oxo group of donors;GO:0005488//binding;GO:0046872//metal ion binding;GO:0018488//aryl-aldehyde oxidase activity;GO:0004031//aldehyde oxidase activity;GO:0016623//oxidoreductase activity, acting on the aldehyde or oxo group of donors, oxygen as acceptor;GO:0043167//ion binding;GO:0016491//oxidoreductase …	GO:0044699//single-organism process;GO:0065007//biological regulation;GO:0044237//cellular metabolic process;GO:0008152//metabolic process;GO:0009056//catabolic process;GO:0042447//hormone catabolic process;GO:0010252//auxin homeostasis;GO:0055114//oxidation-reduction process;GO:0042592//homeostatic process;GO:0009987//cellular process;GO:0065008//regulation of biological quality;GO:0009850//auxi…
2	Q2-2	36920001	40020000	upper	--	0.832997	Zm00001d003312	PED1	3-ketoacyl-CoA thiolase 2 peroxisomal	Cellular Processes;Metabolism	Transport and catabolism;Amino acid metabolism;Lipid metabolism;Global and overview maps	ko01100//Metabolic pathways;ko01110//Biosynthesis of secondary metabolites;ko04146//Peroxisome;ko01212//Fatty acid metabolism;ko00280//Valine, leucine and isoleucine degradation;ko00071//Fatty acid degradation;ko00592//alpha-Linolenic acid metabolism;ko01040//Biosynthesis of unsaturated fatty acids	K07513	GO:0044444//cytoplasmic part;GO:0042579//microbody;GO:0044424//intracellular part;GO:0005777//peroxisome;GO:0044464//cell part;GO:0043229//intracellular organelle;GO:0005737//cytoplasm;GO:0043227//membrane-bounded organelle;GO:0005622//intracellular;GO:0043226//organelle;GO:0043231//intracellular membrane-bounded organelle;GO:0005623//cell	GO:0016740//transferase activity;GO:0016746//transferase activity, transferring acyl groups;GO:0003988//acetyl-CoA C-acyltransferase activity;GO:0016747//transferase activity, transferring acyl groups other than amino-acyl groups;GO:0003824//catalytic activity;GO:0016408//C-acyltransferase activity	GO:0009410//response to xenobiotic stimulus;GO:0009987//cellular process;GO:0019395//fatty acid oxidation;GO:0006725//cellular aromatic compound metabolic process;GO:1901575//organic substance catabolic process;GO:0034440//lipid oxidation;GO:0070887//cellular response to chemical stimulus;GO:0016042//lipid catabolic process;GO:0050896//response to stimulus;GO:0006629//lipid metabolic process;GO:0…
2	Q2-2	36920001	40020000	upper	synonymous	0.832997	Zm00001d003313	THA8	thylakoid assembly8	-	-	-	-	-	GO:0005488//binding;GO:0005515//protein binding	-
2	Q2-2	36920001	40020000	upper	--	0.832997	Zm00001d003314	--	-	-	-	-	-	GO:0016021//integral component of membrane;GO:0016020//membrane;GO:0031224//intrinsic component of membrane;GO:0044425//membrane part	-	-
2	Q2-2	36920001	40020000	upper	--	0.832997	Zm00001d003315	BRXL2	Protein Brevis radix-like 4	-	-	-	-	-	-	-
2	Q2-2	36920001	40020000	upper	--	0.832997	Zm00001d003316	BGLU12	Beta-glucosidase 32	Metabolism	Metabolism of other amino acids;Biosynthesis of other secondary metabolites;Carbohydrate metabolism;Global and overview maps	ko01100//Metabolic pathways;ko01110//Biosynthesis of secondary metabolites;ko00940//Phenylpropanoid biosynthesis;ko00500//Starch and sucrose metabolism;ko00460//Cyanoamino acid metabolism	K01188	-	GO:0016787//hydrolase activity;GO:0015926//glucosidase activity;GO:0008422//beta-glucosidase activity;GO:0003824//catalytic activity;GO:0016798//hydrolase activity, acting on glycosyl bonds;GO:0004553//hydrolase activity, hydrolyzing O-glycosyl compounds	GO:0008152//metabolic process;GO:0071704//organic substance metabolic process;GO:0044238//primary metabolic process;GO:0005975//carbohydrate metabolic process
2	Q2-2	36920001	40020000	upper	--	0.832997	Zm00001d003317	PGIP1	Leucine-rich repeat (LRR) family protein	Metabolism	Biosynthesis of other secondary metabolites;Global and overview maps;Carbohydrate metabolism;Metabolism of other amino acids	ko01100//Metabolic pathways;ko01110//Biosynthesis of secondary metabolites;ko00940//Phenylpropanoid biosynthesis;ko00500//Starch and sucrose metabolism;ko00460//Cyanoamino acid metabolism	K01188	GO:0005623//cell;GO:0055044//symplast;GO:0005911//cell-cell junction;GO:0071944//cell periphery;GO:0030054//cell junction;GO:0016020//membrane;GO:0044464//cell part;GO:0005886//plasma membrane;GO:0009506//plasmodesma	GO:0003824//catalytic activity;GO:0016772//transferase activity, transferring phosphorus-containing groups;GO:0016740//transferase activity;GO:0004672//protein kinase activity;GO:0016773//phosphotransferase activity, alcohol group as acceptor;GO:0016301//kinase activity	GO:0043412//macromolecule modification;GO:0009987//cellular process;GO:0008152//metabolic process;GO:0044267//cellular protein metabolic process;GO:0006793//phosphorus metabolic process;GO:0016310//phosphorylation;GO:0006464//cellular protein modification process;GO:0019538//protein metabolic process;GO:0043170//macromolecule metabolic process;GO:0044237//cellular metabolic process;GO:0046777//pr…
2	Q2-3	40660001	64680000	upper	--	0.925276	Zm00001d003341	--	OSJNBa0089K21.8 protein	-	-	-	-	-	GO:0097159//organic cyclic compound binding;GO:1901363//heterocyclic compound binding;GO:0003676//nucleic acid binding;GO:0005488//binding	-
2	Q2-3	40660001	64680000	upper	--	0.925276	Zm00001d003342	ZAT3	OSJNBa0089K21.8 protein	-	-	-	-	-	GO:0005488//binding;GO:0097159//organic cyclic compound binding;GO:1901363//heterocyclic compound binding;GO:0003676//nucleic acid binding	-
2	Q2-3	40660001	64680000	upper	--	0.925276	Zm00001d003343	AAP7	Probable amino acid permease 7	-	-	-	-	GO:0031224//intrinsic component of membrane;GO:0044464//cell part;GO:0071944//cell periphery;GO:0005886//plasma membrane;GO:0005623//cell;GO:0044425//membrane part;GO:0016021//integral component of membrane;GO:0016020//membrane	GO:0046943//carboxylic acid transmembrane transporter activity;GO:0022892//substrate-specific transporter activity;GO:0015075//ion transmembrane transporter activity;GO:0005215//transporter activity;GO:0022891//substrate-specific transmembrane transporter activity;GO:0005342//organic acid transmembrane transporter activity;GO:0022857//transmembrane transporter activity;GO:0008514//organic anion t…	GO:0009987//cellular process;GO:0006820//anion transport;GO:0006865//amino acid transport;GO:0046942//carboxylic acid transport;GO:0044765//single-organism transport;GO:0051179//localization;GO:0015849//organic acid transport;GO:0034220//ion transmembrane transport;GO:0071705//nitrogen compound transport;GO:1902578//single-organism localization;GO:0071702//organic substance transport;GO:0006810//…
2	Q2-3	40660001	64680000	upper	--	0.925276	Zm00001d003344	--	-	-	-	-	-	-	-	-
2	Q2-3	40660001	64680000	upper	--	0.925276	Zm00001d003345	SMD1B	Small nuclear ribonucleoprotein Sm D1	Genetic Information Processing	Transcription	ko03040//Spliceosome	K11087	GO:0030532//small nuclear ribonucleoprotein complex;GO:0044446//intracellular organelle part;GO:0005684//U2-type spliceosomal complex;GO:0005622//intracellular;GO:0071013//catalytic step 2 spliceosome;GO:0034715//pICln-Sm protein complex;GO:0019028//viral capsid;GO:0005686//U2 snRNP;GO:0034719//SMN-Sm protein complex;GO:0044422//organelle part;GO:0043231//intracellular membrane-bounded organelle;…	GO:0003723//RNA binding;GO:0005488//binding;GO:0003676//nucleic acid binding;GO:1901363//heterocyclic compound binding;GO:0097159//organic cyclic compound binding	GO:0016071//mRNA metabolic process;GO:1901360//organic cyclic compound metabolic process;GO:0071704//organic substance metabolic process;GO:0009987//cellular process;GO:0000398//mRNA splicing, via spliceosome;GO:0071840//cellular component organization or biogenesis;GO:0071826//ribonucleoprotein complex subunit organization;GO:0044260//cellular macromolecule metabolic process;GO:0000377//RNA spli…
2	Q2-3	40660001	64680000	upper	--	0.925276	Zm00001d003346	--	-	-	-	-	-	GO:0031224//intrinsic component of membrane;GO:0044425//membrane part;GO:0016021//integral component of membrane;GO:0016020//membrane	-	-
2	Q2-3	40660001	64680000	upper	synonymous	0.925276	Zm00001d003347	RAB2A	ras related protein1	-	-	-	-	GO:0043226//organelle;GO:0012505//endomembrane system;GO:0005794//Golgi apparatus;GO:0043231//intracellular membrane-bounded organelle;GO:0005622//intracellular;GO:0043227//membrane-bounded organelle;GO:0044444//cytoplasmic part;GO:0005737//cytoplasm;GO:0043229//intracellular organelle;GO:0044424//intracellular part;GO:0005623//cell;GO:0044464//cell part	GO:0003824//catalytic activity;GO:0043168//anion binding;GO:0003924//GTPase activity;GO:0005525//GTP binding;GO:0035639//purine ribonucleoside triphosphate binding;GO:0005488//binding;GO:0001883//purine nucleoside binding;GO:1901363//heterocyclic compound binding;GO:0097159//organic cyclic compound binding;GO:0016787//hydrolase activity;GO:0017111//nucleoside-triphosphatase activity;GO:0036094//s…	GO:0051716//cellular response to stimulus;GO:0044700//single organism signaling;GO:0050896//response to stimulus;GO:0050794//regulation of cellular process;GO:0050789//regulation of biological process;GO:0007165//signal transduction;GO:0032482//Rab protein signal transduction;GO:0023052//signaling;GO:0051179//localization;GO:0008104//protein localization;GO:0044699//single-organism process;GO:004…
2	Q2-3	40660001	64680000	upper	synonymous	0.925276	Zm00001d003349	CYP724B1	cytochrome P450 family 724 subfamily A polypeptide 1	Metabolism	Global and overview maps;Metabolism of terpenoids and polyketides	ko01100//Metabolic pathways;ko01110//Biosynthesis of secondary metabolites;ko00905//Brassinosteroid biosynthesis	K12639	-	GO:0043167//ion binding;GO:0043169//cation binding;GO:1901363//heterocyclic compound binding;GO:0005506//iron ion binding;GO:0046906//tetrapyrrole binding;GO:0046914//transition metal ion binding;GO:0003824//catalytic activity;GO:0020037//heme binding;GO:0016491//oxidoreductase activity;GO:0046872//metal ion binding;GO:0005488//binding;GO:0004497//monooxygenase activity;GO:0016705//oxidoreductase…	GO:1901362//organic cyclic compound biosynthetic process;GO:0065008//regulation of biological quality;GO:0032501//multicellular organismal process;GO:0016128//phytosteroid metabolic process;GO:0032502//developmental process;GO:0009642//response to light intensity;GO:0008610//lipid biosynthetic process;GO:0044281//small molecule metabolic process;GO:0065007//biological regulation;GO:0044711//singl…
2	Q2-3	40660001	64680000	upper	--	0.925276	Zm00001d003352	Pgap3	Per1-like family protein	-	-	-	-	GO:0031224//intrinsic component of membrane;GO:0044444//cytoplasmic part;GO:0098588//bounding membrane of organelle;GO:0031227//intrinsic component of endoplasmic reticulum membrane;GO:0031090//organelle membrane;GO:0044432//endoplasmic reticulum part;GO:0043226//organelle;GO:0044464//cell part;GO:0043229//intracellular organelle;GO:0005789//endoplasmic reticulum membrane;GO:0000139//Golgi membra…	GO:0016787//hydrolase activity;GO:0016788//hydrolase activity, acting on ester bonds;GO:0003824//catalytic activity	GO:0042158//lipoprotein biosynthetic process;GO:0006643//membrane lipid metabolic process;GO:0044699//single-organism process;GO:0044711//single-organism biosynthetic process;GO:0009987//cellular process;GO:0044249//cellular biosynthetic process;GO:0044710//single-organism metabolic process;GO:0006505//GPI anchor metabolic process;GO:1901135//carbohydrate derivative metabolic process;GO:0045017//…
2	Q2-3	40660001	64680000	upper	--	0.925276	Zm00001d003353	--	Copper transport protein family	-	-	-	-	-	-	-
2	Q2-3	40660001	64680000	upper	--	0.925276	Zm00001d003354	ABCG51	ABC transporter G family member 31	-	-	-	-	GO:0005886//plasma membrane;GO:0031224//intrinsic component of membrane;GO:0071944//cell periphery;GO:0009506//plasmodesma;GO:0055044//symplast;GO:0044464//cell part;GO:0044425//membrane part;GO:0005911//cell-cell junction;GO:0030054//cell junction;GO:0016021//integral component of membrane;GO:0005623//cell;GO:0016020//membrane	GO:0016887//ATPase activity;GO:0035639//purine ribonucleoside triphosphate binding;GO:0016462//pyrophosphatase activity;GO:0016820//hydrolase activity, acting on acid anhydrides, catalyzing transmembrane movement of substances;GO:0043168//anion binding;GO:0032559//adenyl ribonucleotide binding;GO:0016787//hydrolase activity;GO:0022857//transmembrane transporter activity;GO:0005524//ATP binding;GO…	GO:1902578//single-organism localization;GO:0006810//transport;GO:0009987//cellular process;GO:0051179//localization;GO:0044765//single-organism transport;GO:0044763//single-organism cellular process;GO:0055085//transmembrane transport;GO:0051234//establishment of localization;GO:0044699//single-organism process
2	Q2-3	40660001	64680000	upper	--	0.925276	Zm00001d003355	--	-	-	-	-	-	-	-	-
2	Q2-3	40660001	64680000	upper	--	0.925276	Zm00001d003356	HIPP16	ATFP4	-	-	-	-	-	-	-
2	Q2-3	40660001	64680000	upper	--	0.925276	Zm00001d003357	--	Copper transport protein family	-	-	-	-	-	-	-
2	Q2-3	40660001	64680000	upper	nonframeshift insertion	0.925276	Zm00001d003358	--	Copper transport protein family	-	-	-	-	-	-	-
2	Q2-3	40660001	64680000	upper	--	0.925276	Zm00001d003359	--	-	-	-	-	-	-	GO:0005515//protein binding;GO:0005488//binding	-
2	Q2-3	40660001	64680000	upper	--	0.925276	Zm00001d003363	--	ATFP4	-	-	-	-	-	-	-
2	Q2-3	40660001	64680000	upper	--	0.925276	Zm00001d003364	--	Copper transport protein family	-	-	-	-	-	-	-
2	Q2-3	40660001	64680000	upper	--	0.925276	Zm00001d003365	--	-	-	-	-	-	-	-	-
2	Q2-3	40660001	64680000	upper	--	0.925276	Zm00001d003366	--	-	-	-	-	-	-	-	-
2	Q2-3	40660001	64680000	upper	--	0.925276	Zm00001d003367	NEAP3	Encodes alpha-helical IF (intermediate filament)-like protein.	-	-	-	-	GO:0031975//envelope;GO:0005622//intracellular;GO:0005634//nucleus;GO:0043231//intracellular membrane-bounded organelle;GO:0043226//organelle;GO:0044464//cell part;GO:0044428//nuclear part;GO:0043229//intracellular organelle;GO:0044446//intracellular organelle part;GO:0005635//nuclear envelope;GO:0031967//organelle envelope;GO:0043227//membrane-bounded organelle;GO:0044424//intracellular part;GO:…	-	-
2	Q2-3	40660001	64680000	upper	--	0.925276	Zm00001d003368	KIN14F	Kinesin KP1	-	-	-	-	GO:0044444//cytoplasmic part;GO:0005622//intracellular;GO:0005739//mitochondrion;GO:0099512//supramolecular fiber;GO:0005737//cytoplasm;GO:0043234//protein complex;GO:0044430//cytoskeletal part;GO:0044422//organelle part;GO:0043231//intracellular membrane-bounded organelle;GO:0005623//cell;GO:0043228//non-membrane-bounded organelle;GO:0005875//microtubule associated complex;GO:0044446//intracellu…	GO:0016887//ATPase activity;GO:0001883//purine nucleoside binding;GO:0032550//purine ribonucleoside binding;GO:0030554//adenyl nucleotide binding;GO:0016818//hydrolase activity, acting on acid anhydrides, in phosphorus-containing anhydrides;GO:0000166//nucleotide binding;GO:1901363//heterocyclic compound binding;GO:0032559//adenyl ribonucleotide binding;GO:0097159//organic cyclic compound binding…	GO:0044707//single-multicellular organism process;GO:0009060//aerobic respiration;GO:0055114//oxidation-reduction process;GO:0044237//cellular metabolic process;GO:0006928//movement of cell or subcellular component;GO:0090351//seedling development;GO:0007018//microtubule-based movement;GO:0007275//multicellular organism development;GO:0009845//seed germination;GO:0045333//cellular respiration;GO:…
2	Q2-3	40660001	64680000	upper	--	0.925276	Zm00001d003369	--	18S pre-ribosomal assembly protein gar2-related	-	-	-	-	GO:0071944//cell periphery;GO:0005623//cell;GO:0044464//cell part;GO:0005886//plasma membrane;GO:0016020//membrane	-	GO:0051302//regulation of cell division;GO:0009786//regulation of asymmetric cell division;GO:0050789//regulation of biological process;GO:0065007//biological regulation;GO:0050794//regulation of cellular process
2	Q2-3	40660001	64680000	upper	synonymous	0.925276	Zm00001d003370	--	-	-	-	-	-	-	-	-
2	Q2-3	40660001	64680000	upper	--	0.925276	Zm00001d003372	--	ARM repeat superfamily protein	-	-	-	-	GO:0005623//cell;GO:0031981//nuclear lumen;GO:0005634//nucleus;GO:0034708//methyltransferase complex;GO:0044464//cell part;GO:0005654//nucleoplasm;GO:0071339//MLL1 complex;GO:0044428//nuclear part;GO:0044422//organelle part;GO:0035097//histone methyltransferase complex;GO:0044451//nucleoplasm part;GO:0043226//organelle;GO:0044446//intracellular organelle part;GO:0044665//MLL1/2 complex;GO:1990234…	-	-
2	Q2-3	40660001	64680000	upper	synonymous	0.925276	Zm00001d003373	FTSHI3	-	-	-	-	-	GO:0016021//integral component of membrane;GO:0016020//membrane;GO:0044425//membrane part;GO:0031224//intrinsic component of membrane	GO:0032549//ribonucleoside binding;GO:0097159//organic cyclic compound binding;GO:0001883//purine nucleoside binding;GO:0032559//adenyl ribonucleotide binding;GO:0043168//anion binding;GO:0032555//purine ribonucleotide binding;GO:0035639//purine ribonucleoside triphosphate binding;GO:0043167//ion binding;GO:0030554//adenyl nucleotide binding;GO:0032550//purine ribonucleoside binding;GO:0036094//s…	-
2	Q2-3	40660001	64680000	upper	--	0.925276	Zm00001d003374	--	-	-	-	-	-	-	-	-
2	Q2-3	40660001	64680000	upper	--	0.925276	Zm00001d003375	--	OSJNBb0048E02.16 protein; protein	-	-	-	-	-	-	-
2	Q2-3	40660001	64680000	upper	--	0.925276	Zm00001d003376	--	-	-	-	-	-	GO:0016020//membrane;GO:0016021//integral component of membrane;GO:0044425//membrane part;GO:0031224//intrinsic component of membrane	-	-
2	Q2-3	40660001	64680000	upper	synonymous	0.925276	Zm00001d003377	NORK	Serine/threonine kinase protein	-	-	-	-	GO:0005886//plasma membrane;GO:0071944//cell periphery;GO:0044464//cell part;GO:0005623//cell;GO:0016020//membrane	GO:0001882//nucleoside binding;GO:0043167//ion binding;GO:0000166//nucleotide binding;GO:0004674//protein serine/threonine kinase activity;GO:0001883//purine nucleoside binding;GO:0032553//ribonucleotide binding;GO:0032559//adenyl ribonucleotide binding;GO:0035639//purine ribonucleoside triphosphate binding;GO:0005488//binding;GO:0036094//small molecule binding;GO:1901265//nucleoside phosphate bi…	GO:0006464//cellular protein modification process;GO:0008152//metabolic process;GO:0007178//transmembrane receptor protein serine/threonine kinase signaling pathway;GO:0044260//cellular macromolecule metabolic process;GO:0050794//regulation of cellular process;GO:0019538//protein metabolic process;GO:0007154//cell communication;GO:0043170//macromolecule metabolic process;GO:0006796//phosphate-con…
2	Q2-3	40660001	64680000	upper	synonymous	0.925276	Zm00001d003378	RDR2	mediator of paramutation1	-	-	-	-	GO:0043234//protein complex;GO:0044446//intracellular organelle part;GO:1990234//transferase complex;GO:0031981//nuclear lumen;GO:0061695//transferase complex, transferring phosphorus-containing groups;GO:0044464//cell part;GO:0030880//RNA polymerase complex;GO:0070013//intracellular organelle lumen;GO:0044422//organelle part;GO:0043229//intracellular organelle;GO:0043228//non-membrane-bounded or…	GO:0003824//catalytic activity;GO:0097159//organic cyclic compound binding;GO:0016772//transferase activity, transferring phosphorus-containing groups;GO:0016779//nucleotidyltransferase activity;GO:0003676//nucleic acid binding;GO:0034062//RNA polymerase activity;GO:0005488//binding;GO:1901363//heterocyclic compound binding;GO:0016740//transferase activity;GO:0003723//RNA binding;GO:0003968//RNA-…	GO:0065007//biological regulation;GO:0044249//cellular biosynthetic process;GO:0051172//negative regulation of nitrogen compound metabolic process;GO:1901699//cellular response to nitrogen compound;GO:0008152//metabolic process;GO:0044763//single-organism cellular process;GO:0009987//cellular process;GO:0044260//cellular macromolecule metabolic process;GO:0035194//posttranscriptional gene silenci…
2	Q2-3	40660001	64680000	upper	--	0.925276	Zm00001d003379	MLP423	Major latex protein 22%3B Pathogenesis-related protein 2	-	-	-	-	-	-	GO:0009607//response to biotic stimulus;GO:0006950//response to stress;GO:0006952//defense response;GO:0050896//response to stimulus
2	Q2-3	40660001	64680000	upper	--	0.925276	Zm00001d003380	--	Gibberellin-regulated protein 14	-	-	-	-	-	-	-
2	Q2-3	40660001	64680000	upper	--	0.925276	Zm00001d003381	PER65	Peroxidase 65	Metabolism	Biosynthesis of other secondary metabolites;Global and overview maps	ko01100//Metabolic pathways;ko01110//Biosynthesis of secondary metabolites;ko00940//Phenylpropanoid biosynthesis	K00430	GO:0005576//extracellular region	GO:0016684//oxidoreductase activity, acting on peroxide as acceptor;GO:0043167//ion binding;GO:0097159//organic cyclic compound binding;GO:0003824//catalytic activity;GO:0004601//peroxidase activity;GO:0046906//tetrapyrrole binding;GO:0043169//cation binding;GO:0020037//heme binding;GO:1901363//heterocyclic compound binding;GO:0046872//metal ion binding;GO:0005488//binding;GO:0016209//antioxidant…	GO:1990748//cellular detoxification;GO:0042744//hydrogen peroxide catabolic process;GO:0044710//single-organism metabolic process;GO:0042743//hydrogen peroxide metabolic process;GO:0042221//response to chemical;GO:0006979//response to oxidative stress;GO:0044699//single-organism process;GO:0044763//single-organism cellular process;GO:0009987//cellular process;GO:0009056//catabolic process;GO:0055…
2	Q2-3	40660001	64680000	upper	--	0.925276	Zm00001d003382	Sec23ip	Sterile alpha motif (SAM) domain-containing protein	-	-	-	-	-	GO:0005515//protein binding;GO:0005488//binding	-
2	Q2-3	40660001	64680000	upper	--	0.925276	Zm00001d003383	IAA5	Auxin-responsive protein [Source:UniProtKB/TrEMBL;Acc:A0A1D6E906]	-	-	-	-	GO:0043227//membrane-bounded organelle;GO:0005623//cell;GO:0044424//intracellular part;GO:0005634//nucleus;GO:0043231//intracellular membrane-bounded organelle;GO:0044425//membrane part;GO:0043226//organelle;GO:0031224//intrinsic component of membrane;GO:0044464//cell part;GO:0016020//membrane;GO:0016021//integral component of membrane;GO:0043229//intracellular organelle;GO:0005622//intracellular	GO:0004722//protein serine/threonine phosphatase activity;GO:0003824//catalytic activity;GO:0016788//hydrolase activity, acting on ester bonds;GO:0005515//protein binding;GO:0042578//phosphoric ester hydrolase activity;GO:0016740//transferase activity;GO:0016787//hydrolase activity;GO:0016791//phosphatase activity;GO:0004721//phosphoprotein phosphatase activity;GO:0005488//binding;GO:0016746//tra…	GO:1903506//regulation of nucleic acid-templated transcription;GO:0050896//response to stimulus;GO:0046483//heterocycle metabolic process;GO:0018130//heterocycle biosynthetic process;GO:0009889//regulation of biosynthetic process;GO:1901576//organic substance biosynthetic process;GO:0044267//cellular protein metabolic process;GO:0051716//cellular response to stimulus;GO:0009058//biosynthetic proc…
2	Q2-3	40660001	64680000	upper	--	0.925276	Zm00001d003386	--	-	-	-	-	-	-	-	-
2	Q2-3	40660001	64680000	upper	nonsynonymous	0.925276	Zm00001d003389	--	-	-	-	-	-	-	-	-
2	Q2-3	40660001	64680000	upper	--	0.925276	Zm00001d003390	AT1	Acyl-CoA--sterol O-acyltransferase 1	-	-	-	-	GO:0016021//integral component of membrane;GO:0031224//intrinsic component of membrane;GO:0044425//membrane part;GO:0016020//membrane	GO:0016740//transferase activity;GO:0016746//transferase activity, transferring acyl groups;GO:0016747//transferase activity, transferring acyl groups other than amino-acyl groups;GO:0003824//catalytic activity;GO:0008374//O-acyltransferase activity	-
2	Q2-3	40660001	64680000	upper	nonsynonymous	0.925276	Zm00001d003392	--	zinc finger (C2H2 type) family protein	-	-	-	-	GO:0044424//intracellular part;GO:0043231//intracellular membrane-bounded organelle;GO:0005737//cytoplasm;GO:0005623//cell;GO:0043226//organelle;GO:0043227//membrane-bounded organelle;GO:0044444//cytoplasmic part;GO:0043229//intracellular organelle;GO:0005739//mitochondrion;GO:0005622//intracellular;GO:0044464//cell part	GO:0003676//nucleic acid binding;GO:0036094//small molecule binding;GO:0050660//flavin adenine dinucleotide binding;GO:0000166//nucleotide binding;GO:0005488//binding;GO:0003824//catalytic activity;GO:1901265//nucleoside phosphate binding;GO:0097159//organic cyclic compound binding;GO:0043168//anion binding;GO:1901363//heterocyclic compound binding;GO:0048037//cofactor binding;GO:0050662//coenzym…	GO:0055114//oxidation-reduction process;GO:0044710//single-organism metabolic process;GO:0008152//metabolic process;GO:0044699//single-organism process
2	Q2-3	40660001	64680000	upper	nonsynonymous	0.925276	Zm00001d003393	PUX4	Plant UBX domain-containing protein 4	Genetic Information Processing	Folding, sorting and degradation	ko04141//Protein processing in endoplasmic reticulum	K14012	GO:0005737//cytoplasm;GO:0005829//cytosol;GO:0044444//cytoplasmic part;GO:0044424//intracellular part;GO:0005622//intracellular;GO:0005623//cell;GO:0044464//cell part	GO:0005515//protein binding;GO:0043130//ubiquitin binding;GO:0032182//ubiquitin-like protein binding;GO:0005488//binding	GO:0006914//autophagy;GO:0006997//nucleus organization;GO:0044260//cellular macromolecule metabolic process;GO:0008152//metabolic process;GO:0010498//proteasomal protein catabolic process;GO:0022607//cellular component assembly;GO:0006996//organelle organization;GO:0044238//primary metabolic process;GO:0044267//cellular protein metabolic process;GO:0071704//organic substance metabolic process;GO:…
2	Q2-3	40660001	64680000	upper	--	0.925276	Zm00001d003394	--	RING/U-box superfamily protein	-	-	-	-	GO:0044464//cell part;GO:0043234//protein complex;GO:0030014//CCR4-NOT complex;GO:0005623//cell;GO:0044424//intracellular part;GO:0005622//intracellular;GO:0032991//macromolecular complex	GO:0019787//ubiquitin-like protein transferase activity;GO:0016740//transferase activity;GO:0003824//catalytic activity;GO:0004842//ubiquitin-protein transferase activity	GO:0044267//cellular protein metabolic process;GO:0016567//protein ubiquitination;GO:0043170//macromolecule metabolic process;GO:0009987//cellular process;GO:0070647//protein modification by small protein conjugation or removal;GO:0019538//protein metabolic process;GO:0044238//primary metabolic process;GO:0036211//protein modification process;GO:0008152//metabolic process;GO:0032446//protein modi…
2	Q2-3	40660001	64680000	upper	nonframeshift insertion	0.925276	Zm00001d003395	ASB1	anthranilate synthase homolog1	Metabolism	Amino acid metabolism;Global and overview maps	ko01100//Metabolic pathways;ko01110//Biosynthesis of secondary metabolites;ko01230//Biosynthesis of amino acids;ko00400//Phenylalanine, tyrosine and tryptophan biosynthesis	K01658	GO:0043234//protein complex;GO:0044464//cell part;GO:0044444//cytoplasmic part;GO:0005950//anthranilate synthase complex;GO:0032991//macromolecular complex;GO:0005623//cell;GO:0005737//cytoplasm;GO:0005622//intracellular;GO:0044424//intracellular part;GO:1902494//catalytic complex	GO:0016833//oxo-acid-lyase activity;GO:0016829//lyase activity;GO:0004049//anthranilate synthase activity;GO:0016830//carbon-carbon lyase activity;GO:0003824//catalytic activity	GO:0006576//cellular biogenic amine metabolic process;GO:0018130//heterocycle biosynthetic process;GO:0000162//tryptophan biosynthetic process;GO:0043436//oxoacid metabolic process;GO:0044763//single-organism cellular process;GO:0034641//cellular nitrogen compound metabolic process;GO:0008652//cellular amino acid biosynthetic process;GO:0009987//cellular process;GO:0044710//single-organism metabo…
2	Q2-3	40660001	64680000	upper	--	0.925276	Zm00001d003396	--	Putative pentatricopeptide repeat-containing protein	-	-	-	-	GO:0043229//intracellular organelle;GO:0044424//intracellular part;GO:0005737//cytoplasm;GO:0044464//cell part;GO:0005622//intracellular;GO:0043231//intracellular membrane-bounded organelle;GO:0043227//membrane-bounded organelle;GO:0044444//cytoplasmic part;GO:0005739//mitochondrion;GO:0043226//organelle;GO:0005623//cell	GO:0005515//protein binding;GO:0005488//binding	-
2	Q2-3	40660001	64680000	upper	--	0.925276	Zm00001d003397	--	Putative pentatricopeptide repeat-containing protein	-	-	-	-	GO:0005623//cell;GO:0044464//cell part;GO:0044424//intracellular part;GO:0005622//intracellular;GO:0043227//membrane-bounded organelle;GO:0043226//organelle;GO:0005737//cytoplasm;GO:0043231//intracellular membrane-bounded organelle;GO:0005739//mitochondrion;GO:0044444//cytoplasmic part;GO:0043229//intracellular organelle	GO:0005515//protein binding;GO:0005488//binding	-
2	Q2-3	40660001	64680000	upper	--	0.925276	Zm00001d003398	FL1	floury endosperm1	-	-	-	-	GO:0044432//endoplasmic reticulum part;GO:0043226//organelle;GO:0005623//cell;GO:0042175//nuclear outer membrane-endoplasmic reticulum membrane network;GO:0044424//intracellular part;GO:0005783//endoplasmic reticulum;GO:0098588//bounding membrane of organelle;GO:0044422//organelle part;GO:0044425//membrane part;GO:0005789//endoplasmic reticulum membrane;GO:0016020//membrane;GO:0031090//organelle …	-	-
2	Q2-3	40660001	64680000	upper	synonymous	0.925276	Zm00001d003399	RLK902	Probable inactive receptor kinase	-	-	-	-	GO:0031224//intrinsic component of membrane;GO:0016020//membrane;GO:0016021//integral component of membrane;GO:0044425//membrane part	GO:0032555//purine ribonucleotide binding;GO:0097159//organic cyclic compound binding;GO:0097367//carbohydrate derivative binding;GO:0016301//kinase activity;GO:0032553//ribonucleotide binding;GO:0035639//purine ribonucleoside triphosphate binding;GO:0043168//anion binding;GO:0005515//protein binding;GO:0016740//transferase activity;GO:0016773//phosphotransferase activity, alcohol group as accept…	GO:0006793//phosphorus metabolic process;GO:0044267//cellular protein metabolic process;GO:0044237//cellular metabolic process;GO:0044260//cellular macromolecule metabolic process;GO:0071704//organic substance metabolic process;GO:0006468//protein phosphorylation;GO:0019538//protein metabolic process;GO:0043170//macromolecule metabolic process;GO:0036211//protein modification process;GO:0044238//…
2	Q2-3	40660001	64680000	upper	--	0.925276	Zm00001d003400	dlcB	Microtubule motor	-	-	-	-	GO:0044430//cytoskeletal part;GO:0015630//microtubule cytoskeleton;GO:0005874//microtubule;GO:0044446//intracellular organelle part;GO:0043234//protein complex;GO:0005737//cytoplasm;GO:0043232//intracellular non-membrane-bounded organelle;GO:1902494//catalytic complex;GO:0044422//organelle part;GO:0032991//macromolecular complex;GO:0043228//non-membrane-bounded organelle;GO:0005622//intracellular…	GO:0045505//dynein intermediate chain binding;GO:0008574//ATP-dependent microtubule motor activity, plus-end-directed;GO:0051959//dynein light intermediate chain binding;GO:0017111//nucleoside-triphosphatase activity;GO:0005515//protein binding;GO:0003777//microtubule motor activity;GO:0016787//hydrolase activity;GO:0016817//hydrolase activity, acting on acid anhydrides;GO:0003774//motor activity…	GO:2000582//positive regulation of ATP-dependent microtubule motor activity, plus-end-directed;GO:0043085//positive regulation of catalytic activity;GO:0065007//biological regulation;GO:0065009//regulation of molecular function;GO:0050789//regulation of biological process;GO:0009987//cellular process;GO:0048518//positive regulation of biological process;GO:0044763//single-organism cellular proces…
2	Q2-3	40660001	64680000	upper	--	0.925276	Zm00001d003401	GRF1	14-3-3-like protein GF14-6	-	-	-	-	GO:0005622//intracellular;GO:0043226//organelle;GO:0043231//intracellular membrane-bounded organelle;GO:0044464//cell part;GO:0005623//cell;GO:0043229//intracellular organelle;GO:0044424//intracellular part;GO:0005634//nucleus;GO:0043227//membrane-bounded organelle	GO:0043169//cation binding;GO:0019207//kinase regulator activity;GO:0098772//molecular function regulator;GO:0046872//metal ion binding;GO:0003677//DNA binding;GO:0030234//enzyme regulator activity;GO:0019904//protein domain specific binding;GO:0043167//ion binding;GO:0019210//kinase inhibitor activity;GO:0004857//enzyme inhibitor activity;GO:0005488//binding;GO:0003676//nucleic acid binding;GO:0…	GO:0019222//regulation of metabolic process;GO:0045859//regulation of protein kinase activity;GO:0010468//regulation of gene expression;GO:0051248//negative regulation of protein metabolic process;GO:0050790//regulation of catalytic activity;GO:0045936//negative regulation of phosphate metabolic process;GO:0031323//regulation of cellular metabolic process;GO:0051174//regulation of phosphorus meta…
2	Q2-3	40660001	64680000	upper	--	0.925276	Zm00001d003403	At1g25530	Lysine histidine transporter-like 6	-	-	-	-	GO:0005623//cell;GO:0016020//membrane;GO:0031224//intrinsic component of membrane;GO:0044425//membrane part;GO:0005886//plasma membrane;GO:0016021//integral component of membrane;GO:0044464//cell part;GO:0071944//cell periphery	GO:0022857//transmembrane transporter activity;GO:0015075//ion transmembrane transporter activity;GO:0022892//substrate-specific transporter activity;GO:0022891//substrate-specific transmembrane transporter activity;GO:0008509//anion transmembrane transporter activity;GO:0046943//carboxylic acid transmembrane transporter activity;GO:0005342//organic acid transmembrane transporter activity;GO:0005…	GO:0071705//nitrogen compound transport;GO:0006811//ion transport;GO:0055085//transmembrane transport;GO:0044763//single-organism cellular process;GO:1903825//organic acid transmembrane transport;GO:0003333//amino acid transmembrane transport;GO:0015849//organic acid transport;GO:0006810//transport;GO:0034220//ion transmembrane transport;GO:0006820//anion transport;GO:0071702//organic substance t…
2	Q2-3	40660001	64680000	upper	--	0.925276	Zm00001d003404	--	OSJNBa0072F16.18 protein; protein	-	-	-	-	GO:0016020//membrane;GO:0016021//integral component of membrane;GO:0031224//intrinsic component of membrane;GO:0044425//membrane part	-	-
2	Q2-3	40660001	64680000	upper	--	0.925276	Zm00001d003405	--	Bifunctional inhibitor/lipid-transfer protein/seed storage 2S albumin superfamily protein	-	-	-	-	GO:0016021//integral component of membrane;GO:0044425//membrane part;GO:0031224//intrinsic component of membrane;GO:0016020//membrane	GO:0008233//peptidase activity;GO:0016787//hydrolase activity;GO:0003824//catalytic activity	GO:0044238//primary metabolic process;GO:0008152//metabolic process;GO:0006508//proteolysis;GO:0019538//protein metabolic process;GO:0043170//macromolecule metabolic process;GO:0071704//organic substance metabolic process
2	Q2-3	40660001	64680000	upper	--	0.925276	Zm00001d003406	FH2	Formin-like protein 11	-	-	-	-	GO:0044425//membrane part;GO:0016021//integral component of membrane;GO:0031224//intrinsic component of membrane;GO:0016020//membrane	-	-
2	Q2-3	40660001	64680000	upper	--	0.925276	Zm00001d003408	MADS27	Agamous-like MADS-box protein AGL16	-	-	-	-	GO:0043226//organelle;GO:0043229//intracellular organelle;GO:0044424//intracellular part;GO:0043227//membrane-bounded organelle;GO:0043231//intracellular membrane-bounded organelle;GO:0005634//nucleus;GO:0005622//intracellular;GO:0005623//cell;GO:0044464//cell part	GO:0001071//nucleic acid binding transcription factor activity;GO:0003700//transcription factor activity, sequence-specific DNA binding	GO:0031323//regulation of cellular metabolic process;GO:0010556//regulation of macromolecule biosynthetic process;GO:0051252//regulation of RNA metabolic process;GO:0009889//regulation of biosynthetic process;GO:0010468//regulation of gene expression;GO:0060255//regulation of macromolecule metabolic process;GO:0050794//regulation of cellular process;GO:0019222//regulation of metabolic process;GO:…
2	Q2-3	40660001	64680000	upper	--	0.925276	Zm00001d003409	MADS27	Agamous-like MADS-box protein AGL16	-	-	-	-	GO:0043227//membrane-bounded organelle;GO:0005634//nucleus;GO:0005622//intracellular;GO:0044424//intracellular part;GO:0005623//cell;GO:0043229//intracellular organelle;GO:0043226//organelle;GO:0044464//cell part;GO:0043231//intracellular membrane-bounded organelle	GO:0001067//regulatory region nucleic acid binding;GO:0005488//binding;GO:0097159//organic cyclic compound binding;GO:0003676//nucleic acid binding;GO:1990837//sequence-specific double-stranded DNA binding;GO:0000976//transcription regulatory region sequence-specific DNA binding;GO:0046983//protein dimerization activity;GO:0001012//RNA polymerase II regulatory region DNA binding;GO:0000975//regul…	GO:0006351//transcription, DNA-templated;GO:0010556//regulation of macromolecule biosynthetic process;GO:0006725//cellular aromatic compound metabolic process;GO:1901576//organic substance biosynthetic process;GO:0045893//positive regulation of transcription, DNA-templated;GO:2000112//regulation of cellular macromolecule biosynthetic process;GO:0046483//heterocycle metabolic process;GO:0031326//r…
2	Q2-3	40660001	64680000	upper	--	0.925276	Zm00001d003411	PSRP3	30S ribosomal protein 3 chloroplastic	-	-	-	-	GO:1990904//ribonucleoprotein complex;GO:0043229//intracellular organelle;GO:0005623//cell;GO:0043228//non-membrane-bounded organelle;GO:0005622//intracellular;GO:0044424//intracellular part;GO:0005737//cytoplasm;GO:0044464//cell part;GO:0043232//intracellular non-membrane-bounded organelle;GO:0005840//ribosome;GO:0030529//intracellular ribonucleoprotein complex;GO:0043226//organelle;GO:0032991//…	GO:0005198//structural molecule activity;GO:0003735//structural constituent of ribosome	GO:0044237//cellular metabolic process;GO:0044271//cellular nitrogen compound biosynthetic process;GO:0034641//cellular nitrogen compound metabolic process;GO:1901576//organic substance biosynthetic process;GO:0009987//cellular process;GO:0034645//cellular macromolecule biosynthetic process;GO:0044260//cellular macromolecule metabolic process;GO:0043170//macromolecule metabolic process;GO:0010467…
2	Q2-3	40660001	64680000	upper	nonframeshift insertion	0.925276	Zm00001d003412	MYB106	P-type R2R3 Myb protein	Organismal Systems	Environmental adaptation	ko04626//Plant-pathogen interaction	K09422	GO:0005623//cell;GO:0044464//cell part;GO:0043231//intracellular membrane-bounded organelle;GO:0044424//intracellular part;GO:0005634//nucleus;GO:0043227//membrane-bounded organelle;GO:0043226//organelle;GO:0005622//intracellular;GO:0043229//intracellular organelle	GO:0003677//DNA binding;GO:0003676//nucleic acid binding;GO:0000975//regulatory region DNA binding;GO:0001067//regulatory region nucleic acid binding;GO:0097159//organic cyclic compound binding;GO:1901363//heterocyclic compound binding;GO:0043565//sequence-specific DNA binding;GO:0005488//binding;GO:0044212//transcription regulatory region DNA binding	GO:0009987//cellular process;GO:0044699//single-organism process;GO:0044767//single-organism developmental process;GO:0044763//single-organism cellular process;GO:0048869//cellular developmental process;GO:0030154//cell differentiation;GO:0032502//developmental process
2	Q2-3	40660001	64680000	upper	--	0.925276	Zm00001d003414	NAC100	NAC domain-containing protein 79	-	-	-	-	GO:0043231//intracellular membrane-bounded organelle;GO:0005623//cell;GO:0043226//organelle;GO:0043229//intracellular organelle;GO:0044464//cell part;GO:0043227//membrane-bounded organelle;GO:0044424//intracellular part;GO:0005634//nucleus;GO:0005622//intracellular	GO:0003676//nucleic acid binding;GO:0005488//binding;GO:0097159//organic cyclic compound binding;GO:0003677//DNA binding;GO:1901363//heterocyclic compound binding	GO:0050789//regulation of biological process;GO:2001141//regulation of RNA biosynthetic process;GO:0044237//cellular metabolic process;GO:0018130//heterocycle biosynthetic process;GO:0044249//cellular biosynthetic process;GO:0019219//regulation of nucleobase-containing compound metabolic process;GO:0009058//biosynthetic process;GO:0071704//organic substance metabolic process;GO:0051171//regulatio…
2	Q2-3	40660001	64680000	upper	--	0.925276	Zm00001d003415	CNX3	Cyclic pyranopterin monophosphate synthase accessory protein mitochondrial	Genetic Information Processing;Metabolism	Folding, sorting and degradation;Metabolism of cofactors and vitamins;Global and overview maps	ko01100//Metabolic pathways;ko00790//Folate biosynthesis;ko04122//Sulfur relay system	K03637	GO:0005737//cytoplasm;GO:0044464//cell part;GO:0044424//intracellular part;GO:0005622//intracellular;GO:0043231//intracellular membrane-bounded organelle;GO:0043229//intracellular organelle;GO:0043227//membrane-bounded organelle;GO:0043226//organelle;GO:0005623//cell;GO:0005739//mitochondrion;GO:0044444//cytoplasmic part	-	GO:1901566//organonitrogen compound biosynthetic process;GO:0006793//phosphorus metabolic process;GO:0006807//nitrogen compound metabolic process;GO:0006777//Mo-molybdopterin cofactor biosynthetic process;GO:1901362//organic cyclic compound biosynthetic process;GO:0009108//coenzyme biosynthetic process;GO:0008152//metabolic process;GO:0043545//molybdopterin cofactor metabolic process;GO:0009058//…
2	Q2-3	40660001	64680000	upper	--	0.925276	Zm00001d003417	PUP11	Probable purine permease 11	-	-	-	-	GO:0031224//intrinsic component of membrane;GO:0044425//membrane part;GO:0016021//integral component of membrane;GO:0016020//membrane	GO:0005215//transporter activity	-
2	Q2-3	40660001	64680000	upper	synonymous	0.925276	Zm00001d003418	Sb06g018970	Casparian strip membrane protein 5	-	-	-	-	GO:0016020//membrane;GO:0044464//cell part;GO:0071944//cell periphery;GO:0005623//cell;GO:0005886//plasma membrane;GO:0044425//membrane part;GO:0016021//integral component of membrane;GO:0031224//intrinsic component of membrane	-	-
2	Q2-3	40660001	64680000	upper	nonsynonymous	0.925276	Zm00001d003419	--	-	-	-	-	-	-	-	-
2	Q2-3	40660001	64680000	upper	--	0.925276	Zm00001d003420	--	-	-	-	-	-	GO:0044425//membrane part;GO:0031224//intrinsic component of membrane;GO:0016021//integral component of membrane;GO:0016020//membrane	-	-
2	Q2-3	40660001	64680000	upper	synonymous	0.925276	Zm00001d003422	AVT1I	Amino acid/polyamine transporter II	-	-	-	-	GO:0005623//cell;GO:0016021//integral component of membrane;GO:0044464//cell part;GO:0044425//membrane part;GO:0071944//cell periphery;GO:0005886//plasma membrane;GO:0016020//membrane;GO:0031224//intrinsic component of membrane	GO:0015075//ion transmembrane transporter activity;GO:0046943//carboxylic acid transmembrane transporter activity;GO:0022857//transmembrane transporter activity;GO:0022892//substrate-specific transporter activity;GO:0005342//organic acid transmembrane transporter activity;GO:0008514//organic anion transmembrane transporter activity;GO:0008509//anion transmembrane transporter activity;GO:0022891//…	GO:0044763//single-organism cellular process;GO:0034220//ion transmembrane transport;GO:0006820//anion transport;GO:0044699//single-organism process;GO:0015849//organic acid transport;GO:0044765//single-organism transport;GO:0051234//establishment of localization;GO:0071702//organic substance transport;GO:0003333//amino acid transmembrane transport;GO:0098656//anion transmembrane transport;GO:004…
2	Q2-3	40660001	64680000	upper	--	0.925276	Zm00001d003423	ARSA1	Arsenical pump-driving ATPase	-	-	-	-	-	GO:0032550//purine ribonucleoside binding;GO:0005488//binding;GO:1901265//nucleoside phosphate binding;GO:0016817//hydrolase activity, acting on acid anhydrides;GO:1901363//heterocyclic compound binding;GO:0016462//pyrophosphatase activity;GO:0097159//organic cyclic compound binding;GO:0032555//purine ribonucleotide binding;GO:0001883//purine nucleoside binding;GO:0005524//ATP binding;GO:0043167/…	-
2	Q2-3	40660001	64680000	upper	--	0.925276	Zm00001d003425	--	CLE family OsCLE401 protein	-	-	-	-	-	-	-
2	Q2-3	40660001	64680000	upper	--	0.925276	Zm00001d003426	DEGP8	Protease Do-like 8 chloroplastic	-	-	-	-	GO:0043227//membrane-bounded organelle;GO:0043229//intracellular organelle;GO:0044434//chloroplast part;GO:0044464//cell part;GO:0044435//plastid part;GO:0009534//chloroplast thylakoid;GO:0031984//organelle subcompartment;GO:0009507//chloroplast;GO:0043231//intracellular membrane-bounded organelle;GO:0005623//cell;GO:0009543//chloroplast thylakoid lumen;GO:0044444//cytoplasmic part;GO:0044436//th…	GO:0005515//protein binding;GO:0070011//peptidase activity, acting on L-amino acid peptides;GO:0003824//catalytic activity;GO:0004175//endopeptidase activity;GO:0008236//serine-type peptidase activity;GO:0016787//hydrolase activity;GO:0017171//serine hydrolase activity;GO:0005488//binding;GO:0008233//peptidase activity;GO:0004252//serine-type endopeptidase activity	GO:0006091//generation of precursor metabolites and energy;GO:0019684//photosynthesis, light reaction;GO:0030091//protein repair;GO:0044260//cellular macromolecule metabolic process;GO:0071704//organic substance metabolic process;GO:0044238//primary metabolic process;GO:0043170//macromolecule metabolic process;GO:0019538//protein metabolic process;GO:0044267//cellular protein metabolic process;GO…
2	Q2-3	40660001	64680000	upper	synonymous	0.925276	Zm00001d003427	H0219H12.4	DExH-box ATP-dependent RNA helicase DExH18 mitochondrial	-	-	-	-	GO:0000178//exosome (RNase complex);GO:0044422//organelle part;GO:0044464//cell part;GO:0043227//membrane-bounded organelle;GO:0032991//macromolecular complex;GO:0044444//cytoplasmic part;GO:0000177//cytoplasmic exosome (RNase complex);GO:0044446//intracellular organelle part;GO:0005739//mitochondrion;GO:0044424//intracellular part;GO:0098798//mitochondrial protein complex;GO:0005737//cytoplasm;G…	GO:0008026//ATP-dependent helicase activity;GO:0003724//RNA helicase activity;GO:0016887//ATPase activity;GO:0042623//ATPase activity, coupled;GO:0016817//hydrolase activity, acting on acid anhydrides;GO:0016787//hydrolase activity;GO:0016818//hydrolase activity, acting on acid anhydrides, in phosphorus-containing anhydrides;GO:0004004//ATP-dependent RNA helicase activity;GO:0004386//helicase act…	GO:0046483//heterocycle metabolic process;GO:1901360//organic cyclic compound metabolic process;GO:0000965//mitochondrial RNA 3'-end processing;GO:0006725//cellular aromatic compound metabolic process;GO:0046700//heterocycle catabolic process;GO:0071840//cellular component organization or biogenesis;GO:0044248//cellular catabolic process;GO:0007005//mitochondrion organization;GO:0044710//single-o…
2	Q2-3	40660001	64680000	upper	--	0.925276	Zm00001d003428	rangrf	Mog1/PsbP/DUF1795-like photosystem II reaction center PsbP family protein	-	-	-	-	-	-	-
2	Q2-3	40660001	64680000	upper	--	0.925276	Zm00001d003429	GAPA	Glyceraldehyde-3-phosphate dehydrogenase A%2C chloroplastic	Metabolism	Global and overview maps;Energy metabolism	ko01100//Metabolic pathways;ko01200//Carbon metabolism;ko00710//Carbon fixation in photosynthetic organisms	K05298	GO:0043231//intracellular membrane-bounded organelle;GO:0044424//intracellular part;GO:0005737//cytoplasm;GO:0043226//organelle;GO:0009507//chloroplast;GO:0044444//cytoplasmic part;GO:0005623//cell;GO:0005622//intracellular;GO:0043229//intracellular organelle;GO:0043227//membrane-bounded organelle;GO:0048046//apoplast;GO:0005576//extracellular region;GO:0009536//plastid;GO:0044464//cell part	GO:0047100//glyceraldehyde-3-phosphate dehydrogenase (NADP+) (phosphorylating) activity;GO:0050662//coenzyme binding;GO:0004365//glyceraldehyde-3-phosphate dehydrogenase (NAD+) (phosphorylating) activity;GO:0048037//cofactor binding;GO:0016620//oxidoreductase activity, acting on the aldehyde or oxo group of donors, NAD or NADP as acceptor;GO:1901265//nucleoside phosphate binding;GO:0036094//small…	GO:0019318//hexose metabolic process;GO:0009416//response to light stimulus;GO:0044281//small molecule metabolic process;GO:0044237//cellular metabolic process;GO:0009987//cellular process;GO:0009058//biosynthetic process;GO:0071704//organic substance metabolic process;GO:0006006//glucose metabolic process;GO:0009314//response to radiation;GO:0008152//metabolic process;GO:0019253//reductive pento…
2	Q2-3	40660001	64680000	upper	nonsynonymous	0.925276	Zm00001d003430	EMB2768	Tyrosine--tRNA ligase chloroplastic/mitochondrial	Genetic Information Processing	Translation	ko00970//Aminoacyl-tRNA biosynthesis	K01866	GO:0044444//cytoplasmic part;GO:0044422//organelle part;GO:0044424//intracellular part;GO:0005739//mitochondrion;GO:0044464//cell part;GO:0043227//membrane-bounded organelle;GO:0009570//chloroplast stroma;GO:0009507//chloroplast;GO:0005622//intracellular;GO:0009536//plastid;GO:0043231//intracellular membrane-bounded organelle;GO:0005623//cell;GO:0005737//cytoplasm;GO:0044446//intracellular organe…	GO:0004812//aminoacyl-tRNA ligase activity;GO:0043168//anion binding;GO:0097159//organic cyclic compound binding;GO:0003723//RNA binding;GO:0030554//adenyl nucleotide binding;GO:0005488//binding;GO:0032553//ribonucleotide binding;GO:0016875//ligase activity, forming carbon-oxygen bonds;GO:0001882//nucleoside binding;GO:0005524//ATP binding;GO:0001883//purine nucleoside binding;GO:0032549//ribonuc…	GO:0006412//translation;GO:0044249//cellular biosynthetic process;GO:0019752//carboxylic acid metabolic process;GO:0071704//organic substance metabolic process;GO:0006399//tRNA metabolic process;GO:0044702//single organism reproductive process;GO:0048731//system development;GO:1901576//organic substance biosynthetic process;GO:0022414//reproductive process;GO:0008152//metabolic process;GO:0009059…
2	Q2-3	40660001	64680000	upper	--	0.925276	Zm00001d003431	PME21	Pectinesterase 5	Metabolism	Global and overview maps;Carbohydrate metabolism	ko01100//Metabolic pathways;ko00040//Pentose and glucuronate interconversions	K01051	GO:0005623//cell;GO:0071944//cell periphery;GO:0030312//external encapsulating structure;GO:0005618//cell wall;GO:0044464//cell part	GO:0045330//aspartyl esterase activity;GO:0016787//hydrolase activity;GO:0003824//catalytic activity;GO:0098772//molecular function regulator;GO:0030599//pectinesterase activity;GO:0052689//carboxylic ester hydrolase activity;GO:0004857//enzyme inhibitor activity;GO:0030234//enzyme regulator activity;GO:0046910//pectinesterase inhibitor activity;GO:0016788//hydrolase activity, acting on ester bon…	GO:0019222//regulation of metabolic process;GO:0005976//polysaccharide metabolic process;GO:0043086//negative regulation of catalytic activity;GO:0065009//regulation of molecular function;GO:0010393//galacturonan metabolic process;GO:0008152//metabolic process;GO:0071704//organic substance metabolic process;GO:0009987//cellular process;GO:0045490//pectin catabolic process;GO:0005975//carbohydrate…
2	Q2-3	40660001	64680000	upper	synonymous	0.925276	Zm00001d003432	Galm	Galactose mutarotase-like superfamily protein	Metabolism	Global and overview maps;Carbohydrate metabolism	ko01100//Metabolic pathways;ko01110//Biosynthesis of secondary metabolites;ko00010//Glycolysis / Gluconeogenesis;ko00052//Galactose metabolism	K01785	-	GO:0004034//aldose 1-epimerase activity;GO:0016853//isomerase activity;GO:0030246//carbohydrate binding;GO:0016857//racemase and epimerase activity, acting on carbohydrates and derivatives;GO:0005488//binding;GO:0003824//catalytic activity;GO:0016854//racemase and epimerase activity	GO:0033499//galactose catabolic process via UDP-galactose;GO:1901575//organic substance catabolic process;GO:0044724//single-organism carbohydrate catabolic process;GO:0008152//metabolic process;GO:0044281//small molecule metabolic process;GO:0044710//single-organism metabolic process;GO:0019320//hexose catabolic process;GO:0009056//catabolic process;GO:0044238//primary metabolic process;GO:00717…
2	Q2-3	40660001	64680000	upper	--	0.925276	Zm00001d003434	GALM	Galactose mutarotase-like superfamily protein	Metabolism	Global and overview maps;Carbohydrate metabolism	ko01100//Metabolic pathways;ko01110//Biosynthesis of secondary metabolites;ko00010//Glycolysis / Gluconeogenesis;ko00052//Galactose metabolism	K01785	-	GO:0030246//carbohydrate binding;GO:0003824//catalytic activity;GO:0016853//isomerase activity;GO:0004034//aldose 1-epimerase activity;GO:0016857//racemase and epimerase activity, acting on carbohydrates and derivatives;GO:0005488//binding;GO:0016854//racemase and epimerase activity	GO:0044723//single-organism carbohydrate metabolic process;GO:0044282//small molecule catabolic process;GO:0044238//primary metabolic process;GO:0009056//catabolic process;GO:0044710//single-organism metabolic process;GO:0044699//single-organism process;GO:0044724//single-organism carbohydrate catabolic process;GO:0019318//hexose metabolic process;GO:0005975//carbohydrate metabolic process;GO:000…
2	Q2-3	40660001	64680000	upper	--	0.925276	Zm00001d003435	--	-	-	-	-	-	-	-	-
2	Q2-3	40660001	64680000	upper	--	0.925276	Zm00001d003436	GALM	Galactose mutarotase-like superfamily protein	Metabolism	Global and overview maps;Carbohydrate metabolism	ko01100//Metabolic pathways;ko01110//Biosynthesis of secondary metabolites;ko00010//Glycolysis / Gluconeogenesis;ko00052//Galactose metabolism	K01785	-	GO:0003824//catalytic activity;GO:0016854//racemase and epimerase activity;GO:0030246//carbohydrate binding;GO:0004034//aldose 1-epimerase activity;GO:0016857//racemase and epimerase activity, acting on carbohydrates and derivatives;GO:0005488//binding;GO:0016853//isomerase activity	GO:0006012//galactose metabolic process;GO:0044238//primary metabolic process;GO:0044712//single-organism catabolic process;GO:0044724//single-organism carbohydrate catabolic process;GO:0016052//carbohydrate catabolic process;GO:1901575//organic substance catabolic process;GO:0044282//small molecule catabolic process;GO:0019388//galactose catabolic process;GO:0005975//carbohydrate metabolic proce…
2	Q2-3	40660001	64680000	upper	--	0.925276	Zm00001d003438	--	loricrin-related	-	-	-	-	-	-	-
2	Q2-3	40660001	64680000	upper	--	0.925276	Zm00001d003439	CYCD5-3	-	-	-	-	-	-	-	-
2	Q2-3	40660001	64680000	upper	--	0.925276	Zm00001d003443	--	-	-	-	-	-	-	-	-
2	Q2-3	40660001	64680000	upper	--	0.925276	Zm00001d003445	--	-	Metabolism	Metabolism of cofactors and vitamins;Nucleotide metabolism;Global and overview maps	ko01100//Metabolic pathways;ko01110//Biosynthesis of secondary metabolites;ko00230//Purine metabolism;ko00240//Pyrimidine metabolism;ko00760//Nicotinate and nicotinamide metabolism	K03787	-	-	-
2	Q2-3	40660001	64680000	upper	synonymous	0.925276	Zm00001d003446	GGT2	Gamma-glutamyltranspeptidase 1	Metabolism	Global and overview maps;Lipid metabolism;Metabolism of other amino acids	ko01100//Metabolic pathways;ko00480//Glutathione metabolism;ko00460//Cyanoamino acid metabolism;ko00590//Arachidonic acid metabolism;ko00430//Taurine and hypotaurine metabolism	K18592	-	GO:0070011//peptidase activity, acting on L-amino acid peptides;GO:0016740//transferase activity;GO:0008238//exopeptidase activity;GO:0016755//transferase activity, transferring amino-acyl groups;GO:0016746//transferase activity, transferring acyl groups;GO:0008233//peptidase activity;GO:0036374//glutathione hydrolase activity;GO:0008242//omega peptidase activity;GO:0000048//peptidyltransferase a…	GO:0006575//cellular modified amino acid metabolic process;GO:0043604//amide biosynthetic process;GO:0042219//cellular modified amino acid catabolic process;GO:0044283//small molecule biosynthetic process;GO:0009064//glutamine family amino acid metabolic process;GO:0043603//cellular amide metabolic process;GO:0043043//peptide biosynthetic process;GO:0044267//cellular protein metabolic process;GO:…
2	Q2-3	40660001	64680000	upper	--	0.925276	Zm00001d003447	--	-	-	-	-	-	-	-	-
2	Q2-3	40660001	64680000	upper	synonymous	0.925276	Zm00001d003448	cctT	NAD(P)-binding Rossmann-fold superfamily protein	-	-	-	-	GO:0012505//endomembrane system;GO:0005622//intracellular;GO:0044424//intracellular part;GO:0043231//intracellular membrane-bounded organelle;GO:0043226//organelle;GO:0043229//intracellular organelle;GO:0044464//cell part;GO:0005737//cytoplasm;GO:0031224//intrinsic component of membrane;GO:0005783//endoplasmic reticulum;GO:0043227//membrane-bounded organelle;GO:0016021//integral component of memb…	GO:0052689//carboxylic ester hydrolase activity;GO:0016788//hydrolase activity, acting on ester bonds;GO:0016614//oxidoreductase activity, acting on CH-OH group of donors;GO:0008667//2,3-dihydro-2,3-dihydroxybenzoate dehydrogenase activity;GO:0016787//hydrolase activity;GO:0000140//acylglycerone-phosphate reductase activity;GO:0016616//oxidoreductase activity, acting on the CH-OH group of donors,…	GO:0009987//cellular process;GO:0044550//secondary metabolite biosynthetic process;GO:0044712//single-organism catabolic process;GO:0043043//peptide biosynthetic process;GO:0006807//nitrogen compound metabolic process;GO:0044711//single-organism biosynthetic process;GO:0044237//cellular metabolic process;GO:0043604//amide biosynthetic process;GO:0044238//primary metabolic process;GO:0044763//sing…
2	Q2-3	40660001	64680000	upper	nonsynonymous	0.925276	Zm00001d003451	EIL5	ETHYLENE INSENSITIVE 3-like 5 protein	Environmental Information Processing	Signal transduction	ko04075//Plant hormone signal transduction;ko04016//MAPK signaling pathway - plant	K14514	GO:0005623//cell;GO:0043229//intracellular organelle;GO:0044424//intracellular part;GO:0005634//nucleus;GO:0043227//membrane-bounded organelle;GO:0043226//organelle;GO:0044464//cell part;GO:0005622//intracellular;GO:0043231//intracellular membrane-bounded organelle	GO:0001071//nucleic acid binding transcription factor activity;GO:0005488//binding;GO:0003676//nucleic acid binding;GO:1901363//heterocyclic compound binding;GO:0003700//transcription factor activity, sequence-specific DNA binding;GO:0097159//organic cyclic compound binding;GO:0003677//DNA binding	GO:0010556//regulation of macromolecule biosynthetic process;GO:0050794//regulation of cellular process;GO:0031323//regulation of cellular metabolic process;GO:2001141//regulation of RNA biosynthetic process;GO:1903506//regulation of nucleic acid-templated transcription;GO:2000112//regulation of cellular macromolecule biosynthetic process;GO:0006355//regulation of transcription, DNA-templated;GO:…
2	Q2-3	40660001	64680000	upper	--	0.925276	Zm00001d003452	--	-	-	-	-	-	-	-	-
2	Q2-3	40660001	64680000	upper	--	0.925276	Zm00001d003457	PLAT1	PLAT domain-containing protein 3	-	-	-	-	-	GO:0005515//protein binding;GO:0005488//binding	-
2	Q2-3	40660001	64680000	upper	--	0.925276	Zm00001d003459	SPA	Protein disulfide-isomerase LQY1 chloroplastic	-	-	-	-	GO:0044425//membrane part;GO:0009534//chloroplast thylakoid;GO:0016020//membrane;GO:0031224//intrinsic component of membrane;GO:0043227//membrane-bounded organelle;GO:0044436//thylakoid part;GO:0009570//chloroplast stroma;GO:0044446//intracellular organelle part;GO:0043229//intracellular organelle;GO:0005623//cell;GO:0009507//chloroplast;GO:0043231//intracellular membrane-bounded organelle;GO:000…	GO:0016853//isomerase activity;GO:0003824//catalytic activity;GO:0016860//intramolecular oxidoreductase activity;GO:0003756//protein disulfide isomerase activity;GO:0016864//intramolecular oxidoreductase activity, transposing S-S bonds	GO:0030091//protein repair;GO:0009765//photosynthesis, light harvesting;GO:0019684//photosynthesis, light reaction;GO:0044238//primary metabolic process;GO:0044260//cellular macromolecule metabolic process;GO:0009987//cellular process;GO:0019538//protein metabolic process;GO:0044237//cellular metabolic process;GO:0043170//macromolecule metabolic process;GO:0015979//photosynthesis;GO:0071704//orga…
2	Q2-3	40660001	64680000	upper	--	0.925276	Zm00001d003460	ERGIC3	Endoplasmic reticulum vesicle transporter protein	-	-	-	-	GO:0005794//Golgi apparatus;GO:0044422//organelle part;GO:0016020//membrane;GO:0031982//vesicle;GO:0016023//cytoplasmic, membrane-bounded vesicle;GO:0030133//transport vesicle;GO:0005783//endoplasmic reticulum;GO:0044425//membrane part;GO:0030134//ER to Golgi transport vesicle;GO:0030135//coated vesicle;GO:0031410//cytoplasmic vesicle;GO:0031988//membrane-bounded vesicle;GO:0044437//vacuolar part…	-	GO:0044765//single-organism transport;GO:0051179//localization;GO:0051649//establishment of localization in cell;GO:0006888//ER to Golgi vesicle-mediated transport;GO:0051234//establishment of localization;GO:0046907//intracellular transport;GO:0051641//cellular localization;GO:1902578//single-organism localization;GO:1902582//single-organism intracellular transport;GO:0016192//vesicle-mediated t…
2	Q2-3	40660001	64680000	upper	--	0.925276	Zm00001d003462	LIP1	Lipoyl synthase%2C mitochondrial	Metabolism	Metabolism of cofactors and vitamins;Global and overview maps	ko01100//Metabolic pathways;ko00785//Lipoic acid metabolism	K03644	GO:0044444//cytoplasmic part;GO:0005622//intracellular;GO:0005623//cell;GO:0005737//cytoplasm;GO:0044424//intracellular part;GO:0043227//membrane-bounded organelle;GO:0043226//organelle;GO:0043231//intracellular membrane-bounded organelle;GO:0043229//intracellular organelle;GO:0044464//cell part;GO:0005739//mitochondrion	GO:0070283//radical SAM enzyme activity;GO:0005488//binding;GO:0046872//metal ion binding;GO:0016783//sulfurtransferase activity;GO:0016782//transferase activity, transferring sulfur-containing groups;GO:0043169//cation binding;GO:0003824//catalytic activity;GO:0051540//metal cluster binding;GO:0016874//ligase activity;GO:0051539//4 iron, 4 sulfur cluster binding;GO:0016979//lipoate-protein ligas…	GO:0046394//carboxylic acid biosynthetic process;GO:0044711//single-organism biosynthetic process;GO:0008610//lipid biosynthetic process;GO:0044283//small molecule biosynthetic process;GO:0051186//cofactor metabolic process;GO:0044699//single-organism process;GO:0044238//primary metabolic process;GO:1901360//organic cyclic compound metabolic process;GO:0006629//lipid metabolic process;GO:0006633/…
2	Q2-3	40660001	64680000	upper	--	0.925276	Zm00001d003463	--	OSJNBa0006M15.15 protein; protein	-	-	-	-	-	-	-
2	Q2-3	40660001	64680000	upper	nonsynonymous	0.925276	Zm00001d003464	--	-	-	-	-	-	-	-	-
2	Q2-3	40660001	64680000	upper	--	0.925276	Zm00001d003468	MST1	Sugar transport protein 5	-	-	-	-	GO:0031226//intrinsic component of plasma membrane;GO:0016021//integral component of membrane;GO:0044459//plasma membrane part;GO:0044425//membrane part;GO:0005623//cell;GO:0071944//cell periphery;GO:0031224//intrinsic component of membrane;GO:0005887//integral component of plasma membrane;GO:0005886//plasma membrane;GO:0044464//cell part;GO:0016020//membrane	GO:1901476//carbohydrate transporter activity;GO:0005215//transporter activity;GO:0022804//active transmembrane transporter activity;GO:0015294//solute:cation symporter activity;GO:0015291//secondary active transmembrane transporter activity;GO:0051119//sugar transmembrane transporter activity;GO:0022891//substrate-specific transmembrane transporter activity;GO:0005351//sugar:proton symporter act…	GO:1904659//glucose transmembrane transport;GO:0009987//cellular process;GO:1902578//single-organism localization;GO:0098660//inorganic ion transmembrane transport;GO:0034220//ion transmembrane transport;GO:0098662//inorganic cation transmembrane transport;GO:0034219//carbohydrate transmembrane transport;GO:0006812//cation transport;GO:0044765//single-organism transport;GO:0015758//glucose transp…
2	Q2-3	40660001	64680000	upper	nonsynonymous	0.925276	Zm00001d003469	MST1	Sugar transport protein 5	-	-	-	-	GO:0016021//integral component of membrane;GO:0044425//membrane part;GO:0031226//intrinsic component of plasma membrane;GO:0016020//membrane;GO:0044464//cell part;GO:0031224//intrinsic component of membrane;GO:0044459//plasma membrane part;GO:0005887//integral component of plasma membrane;GO:0005886//plasma membrane;GO:0005623//cell;GO:0071944//cell periphery	GO:0051119//sugar transmembrane transporter activity;GO:0022891//substrate-specific transmembrane transporter activity;GO:0022804//active transmembrane transporter activity;GO:0005351//sugar:proton symporter activity;GO:1901476//carbohydrate transporter activity;GO:0005402//cation:sugar symporter activity;GO:0015145//monosaccharide transmembrane transporter activity;GO:0005355//glucose transmembr…	GO:0044765//single-organism transport;GO:0044699//single-organism process;GO:0034220//ion transmembrane transport;GO:0015992//proton transport;GO:0006818//hydrogen transport;GO:0015758//glucose transport;GO:0008643//carbohydrate transport;GO:0008645//hexose transport;GO:0006811//ion transport;GO:0055085//transmembrane transport;GO:0035428//hexose transmembrane transport;GO:0098655//cation transme…
2	Q2-3	40660001	64680000	upper	nonsynonymous	0.925276	Zm00001d003470	PAP2	Probable plastid-lipid-associated protein 2 chloroplastic	-	-	-	-	-	-	-
2	Q2-3	40660001	64680000	upper	synonymous	0.925276	Zm00001d003471	MST1	Sugar transport protein 5	-	-	-	-	GO:0071944//cell periphery;GO:0031226//intrinsic component of plasma membrane;GO:0044425//membrane part;GO:0016021//integral component of membrane;GO:0044464//cell part;GO:0005887//integral component of plasma membrane;GO:0016020//membrane;GO:0005886//plasma membrane;GO:0031224//intrinsic component of membrane;GO:0005623//cell;GO:0044459//plasma membrane part	GO:0015145//monosaccharide transmembrane transporter activity;GO:0051119//sugar transmembrane transporter activity;GO:0015075//ion transmembrane transporter activity;GO:0022892//substrate-specific transporter activity;GO:0015149//hexose transmembrane transporter activity;GO:0022891//substrate-specific transmembrane transporter activity;GO:0015291//secondary active transmembrane transporter activi…	GO:0006810//transport;GO:1902600//hydrogen ion transmembrane transport;GO:0051234//establishment of localization;GO:0015992//proton transport;GO:0098660//inorganic ion transmembrane transport;GO:0035428//hexose transmembrane transport;GO:0034219//carbohydrate transmembrane transport;GO:0071702//organic substance transport;GO:0008645//hexose transport;GO:0008643//carbohydrate transport;GO:0034220/…
2	Q2-3	40660001	64680000	upper	--	0.925276	Zm00001d003472	UBP3	-	-	-	-	-	-	GO:0070011//peptidase activity, acting on L-amino acid peptides;GO:0008234//cysteine-type peptidase activity;GO:0008233//peptidase activity;GO:0101005//ubiquitinyl hydrolase activity;GO:0036459//thiol-dependent ubiquitinyl hydrolase activity;GO:0016787//hydrolase activity;GO:0019783//ubiquitin-like protein-specific protease activity;GO:0003824//catalytic activity	GO:0044267//cellular protein metabolic process;GO:0043632//modification-dependent macromolecule catabolic process;GO:0051603//proteolysis involved in cellular protein catabolic process;GO:0019941//modification-dependent protein catabolic process;GO:0070647//protein modification by small protein conjugation or removal;GO:0044237//cellular metabolic process;GO:0070646//protein modification by small…
2	Q2-3	40660001	64680000	upper	nonsynonymous	0.925276	Zm00001d003473	MST1	Sugar transport protein 5	-	-	-	-	GO:0031224//intrinsic component of membrane;GO:0016021//integral component of membrane;GO:0044425//membrane part;GO:0016020//membrane	GO:0022857//transmembrane transporter activity;GO:0005215//transporter activity	GO:0044763//single-organism cellular process;GO:0051179//localization;GO:0044699//single-organism process;GO:0071702//organic substance transport;GO:0051234//establishment of localization;GO:0006810//transport;GO:0055085//transmembrane transport;GO:1902578//single-organism localization;GO:0009987//cellular process;GO:0044765//single-organism transport;GO:0008643//carbohydrate transport
2	Q2-3	40660001	64680000	upper	--	0.925276	Zm00001d003474	Hnrnpul1	Heterogeneous nuclear ribonucleoprotein U-like protein 1	-	-	-	-	GO:0044464//cell part;GO:0005623//cell;GO:0019028//viral capsid;GO:0030529//intracellular ribonucleoprotein complex;GO:0044423//virion part;GO:0044424//intracellular part;GO:0032991//macromolecular complex;GO:0019012//virion;GO:0019013//viral nucleocapsid;GO:0005622//intracellular;GO:1990904//ribonucleoprotein complex	GO:0005515//protein binding;GO:0005488//binding	-
2	Q2-3	40660001	64680000	upper	--	0.925276	Zm00001d003475	--	-	-	-	-	-	-	-	-
2	Q2-3	40660001	64680000	upper	--	0.925276	Zm00001d003476	UBP3	Ubiquitin carboxyl-terminal hydrolase	-	-	-	-	-	GO:0004175//endopeptidase activity;GO:0004843//thiol-dependent ubiquitin-specific protease activity;GO:0019783//ubiquitin-like protein-specific protease activity;GO:0101005//ubiquitinyl hydrolase activity;GO:0008234//cysteine-type peptidase activity;GO:0004197//cysteine-type endopeptidase activity;GO:0003824//catalytic activity;GO:0016787//hydrolase activity;GO:0008233//peptidase activity;GO:0036…	GO:0019538//protein metabolic process;GO:0036211//protein modification process;GO:0044267//cellular protein metabolic process;GO:0043412//macromolecule modification;GO:0070646//protein modification by small protein removal;GO:0016579//protein deubiquitination;GO:0051603//proteolysis involved in cellular protein catabolic process;GO:0006508//proteolysis;GO:0044260//cellular macromolecule metabolic…
2	Q2-3	40660001	64680000	upper	--	0.925276	Zm00001d003477	CRY1	cryptochrome2	Organismal Systems	Environmental adaptation	ko04712//Circadian rhythm - plant	K12118	-	GO:0009881//photoreceptor activity;GO:0060089//molecular transducer activity;GO:0004871//signal transducer activity;GO:0038023//signaling receptor activity;GO:0009882//blue light photoreceptor activity;GO:0004872//receptor activity	GO:0009785//blue light signaling pathway;GO:0044699//single-organism process;GO:0050794//regulation of cellular process;GO:0050789//regulation of biological process;GO:0044763//single-organism cellular process;GO:0071483//cellular response to blue light;GO:0007154//cell communication;GO:0065007//biological regulation;GO:0009628//response to abiotic stimulus;GO:0030522//intracellular receptor sign…
2	Q2-3	40660001	64680000	upper	--	0.925276	Zm00001d003479	HCF136	Photosystem II stability/assembly factor HCF136 chloroplastic	-	-	-	-	-	-	-
2	Q2-3	40660001	64680000	upper	--	0.925276	Zm00001d003482	--	-	-	-	-	-	-	-	-
2	Q2-3	40660001	64680000	upper	--	0.925276	Zm00001d003483	UGT85A24	Cytokinin-O-glucosyltransferase 2	Metabolism	Global and overview maps	ko01100//Metabolic pathways;ko01110//Biosynthesis of secondary metabolites	K21374	GO:0005622//intracellular;GO:0043229//intracellular organelle;GO:0005623//cell;GO:0044464//cell part;GO:0043227//membrane-bounded organelle;GO:0044424//intracellular part;GO:0043226//organelle;GO:0043231//intracellular membrane-bounded organelle	GO:0008194//UDP-glycosyltransferase activity;GO:0003824//catalytic activity;GO:0016758//transferase activity, transferring hexosyl groups;GO:0016757//transferase activity, transferring glycosyl groups;GO:0016740//transferase activity	GO:0008152//metabolic process
2	Q2-3	40660001	64680000	upper	--	0.925276	Zm00001d003485	--	-	-	-	-	-	-	-	-
2	Q2-3	40660001	64680000	upper	--	0.925276	Zm00001d003488	UGT85A24	UDP-glycosyltransferase 85A7	Metabolism	Global and overview maps	ko01100//Metabolic pathways;ko01110//Biosynthesis of secondary metabolites	K21374	GO:0043231//intracellular membrane-bounded organelle;GO:0005623//cell;GO:0005622//intracellular;GO:0043227//membrane-bounded organelle;GO:0043226//organelle;GO:0044424//intracellular part;GO:0044464//cell part;GO:0043229//intracellular organelle	GO:0016740//transferase activity;GO:0016758//transferase activity, transferring hexosyl groups;GO:0016757//transferase activity, transferring glycosyl groups;GO:0003824//catalytic activity;GO:0008194//UDP-glycosyltransferase activity	GO:0008152//metabolic process
2	Q2-3	40660001	64680000	upper	--	0.925276	Zm00001d003489	--	ATP-dependent protease La (LON) domain protein	-	-	-	-	-	GO:0008233//peptidase activity;GO:0003824//catalytic activity;GO:0016787//hydrolase activity	GO:0019538//protein metabolic process;GO:0071704//organic substance metabolic process;GO:0008152//metabolic process;GO:0006508//proteolysis;GO:0043170//macromolecule metabolic process;GO:0044238//primary metabolic process
2	Q2-3	40660001	64680000	upper	--	0.925276	Zm00001d003490	CSLC7	-	-	-	-	-	GO:0044425//membrane part;GO:0031224//intrinsic component of membrane;GO:0016020//membrane;GO:0016021//integral component of membrane	-	-
2	Q2-3	40660001	64680000	upper	nonsynonymous	0.925276	Zm00001d003491	--	-	-	-	-	-	-	-	-
2	Q2-3	40660001	64680000	upper	--	0.925276	Zm00001d003492	--	Myosin heavy chain-related protein	-	-	-	-	-	-	-
2	Q2-3	40660001	64680000	upper	--	0.925276	Zm00001d003493	RH3	ribosomal protein L32 homolog32	-	-	-	-	GO:0000786//nucleosome;GO:0030529//intracellular ribonucleoprotein complex;GO:0044444//cytoplasmic part;GO:0005840//ribosome;GO:0043228//non-membrane-bounded organelle;GO:1990904//ribonucleoprotein complex;GO:0032991//macromolecular complex;GO:0044815//DNA packaging complex;GO:0044446//intracellular organelle part;GO:0043227//membrane-bounded organelle;GO:0000785//chromatin;GO:0044427//chromosoma…	GO:0005515//protein binding;GO:0003677//DNA binding;GO:0097159//organic cyclic compound binding;GO:0046983//protein dimerization activity;GO:1901363//heterocyclic compound binding;GO:0003676//nucleic acid binding;GO:0005488//binding;GO:0046982//protein heterodimerization activity	-
2	Q2-3	40660001	64680000	upper	--	0.925276	Zm00001d003494	--	-	-	-	-	-	-	-	-
2	Q2-3	40660001	64680000	upper	--	0.925276	Zm00001d003495	--	-	-	-	-	-	-	-	-
2	Q2-3	40660001	64680000	upper	--	0.925276	Zm00001d003496	--	-	-	-	-	-	-	GO:0005488//binding;GO:1901363//heterocyclic compound binding;GO:0003677//DNA binding;GO:0003676//nucleic acid binding;GO:0097159//organic cyclic compound binding	-
2	Q2-3	40660001	64680000	upper	synonymous	0.925276	Zm00001d003497	ATL55	RING-H2 finger protein ATL54	-	-	-	-	GO:0044425//membrane part;GO:0016020//membrane;GO:0031224//intrinsic component of membrane;GO:0016021//integral component of membrane	-	GO:0044267//cellular protein metabolic process;GO:0044238//primary metabolic process;GO:0043170//macromolecule metabolic process;GO:0008152//metabolic process;GO:0016567//protein ubiquitination;GO:0009987//cellular process;GO:0036211//protein modification process;GO:0070647//protein modification by small protein conjugation or removal;GO:0019538//protein metabolic process;GO:0044237//cellular met…
2	Q2-3	40660001	64680000	upper	--	0.925276	Zm00001d003499	ATL6	E3 ubiquitin-protein ligase ATL6	-	-	-	-	GO:0016020//membrane;GO:0044425//membrane part;GO:0031224//intrinsic component of membrane;GO:0016021//integral component of membrane	GO:0004842//ubiquitin-protein transferase activity;GO:0061630//ubiquitin protein ligase activity;GO:0003824//catalytic activity;GO:0019787//ubiquitin-like protein transferase activity;GO:0061659//ubiquitin-like protein ligase activity;GO:0016874//ligase activity;GO:0016740//transferase activity	GO:0009987//cellular process;GO:0032446//protein modification by small protein conjugation;GO:0043412//macromolecule modification;GO:1901575//organic substance catabolic process;GO:0044238//primary metabolic process;GO:0043632//modification-dependent macromolecule catabolic process;GO:0030163//protein catabolic process;GO:0071704//organic substance metabolic process;GO:0006508//proteolysis;GO:003…
2	Q2-3	40660001	64680000	upper	--	0.925276	Zm00001d003500	At5g09450	Pentatricopeptide repeat-containing protein mitochondrial	-	-	-	-	GO:0043231//intracellular membrane-bounded organelle;GO:0044424//intracellular part;GO:0044444//cytoplasmic part;GO:0005623//cell;GO:0005737//cytoplasm;GO:0043227//membrane-bounded organelle;GO:0044464//cell part;GO:0005622//intracellular;GO:0043226//organelle;GO:0005739//mitochondrion;GO:0043229//intracellular organelle	GO:0005488//binding;GO:0005515//protein binding	-
2	Q2-3	40660001	64680000	upper	nonsynonymous	0.925276	Zm00001d003501	STR6	-	-	-	-	-	GO:0044424//intracellular part;GO:0005737//cytoplasm;GO:0044464//cell part;GO:0005622//intracellular;GO:0005623//cell;GO:0043231//intracellular membrane-bounded organelle;GO:0005634//nucleus;GO:0043226//organelle;GO:0043227//membrane-bounded organelle;GO:0043229//intracellular organelle	-	-
2	Q2-3	40660001	64680000	upper	synonymous	0.925276	Zm00001d003502	SRP19	Signal recognition particle 19 kDa protein	Genetic Information Processing	Folding, sorting and degradation	ko03060//Protein export	K03105	GO:0044444//cytoplasmic part;GO:0005737//cytoplasm;GO:0005786//signal recognition particle, endoplasmic reticulum targeting;GO:0044464//cell part;GO:0005623//cell;GO:0048500//signal recognition particle;GO:0032991//macromolecular complex;GO:0044424//intracellular part;GO:0030529//intracellular ribonucleoprotein complex;GO:1990904//ribonucleoprotein complex;GO:0005622//intracellular	GO:0097159//organic cyclic compound binding;GO:0003676//nucleic acid binding;GO:1901363//heterocyclic compound binding;GO:0008312//7S RNA binding;GO:0005488//binding;GO:0003723//RNA binding	GO:0065003//macromolecular complex assembly;GO:0090150//establishment of protein localization to membrane;GO:0006617//SRP-dependent cotranslational protein targeting to membrane, signal sequence recognition;GO:0016043//cellular component organization;GO:0071806//protein transmembrane transport;GO:0044763//single-organism cellular process;GO:0061024//membrane organization;GO:0051649//establishment…
2	Q2-3	40660001	64680000	upper	synonymous	0.925276	Zm00001d003504	dfr1	-	-	-	-	-	GO:0043227//membrane-bounded organelle;GO:0043231//intracellular membrane-bounded organelle;GO:0044424//intracellular part;GO:0005737//cytoplasm;GO:0043226//organelle;GO:0005634//nucleus;GO:0005623//cell;GO:0005622//intracellular;GO:0044464//cell part;GO:0043229//intracellular organelle	-	-
2	Q2-3	40660001	64680000	upper	--	0.925276	Zm00001d003505	--	-	-	-	-	-	-	-	-
2	Q2-3	40660001	64680000	upper	--	0.925276	Zm00001d003508	At3g27390	Steroid nuclear receptor ligand-binding	-	-	-	-	GO:0031224//intrinsic component of membrane;GO:0016020//membrane;GO:0044425//membrane part;GO:0016021//integral component of membrane	-	-
2	Q2-3	40660001	64680000	upper	--	0.925276	Zm00001d003509	Os04g0449400	Probable protein phosphatase 2C 12	-	-	-	-	GO:0005634//nucleus;GO:0044424//intracellular part;GO:0044444//cytoplasmic part;GO:0044464//cell part;GO:0043231//intracellular membrane-bounded organelle;GO:0005623//cell;GO:0005622//intracellular;GO:0005737//cytoplasm;GO:0043229//intracellular organelle;GO:0043227//membrane-bounded organelle;GO:0005829//cytosol;GO:0043226//organelle	GO:0042578//phosphoric ester hydrolase activity;GO:0016787//hydrolase activity;GO:0004721//phosphoprotein phosphatase activity;GO:0004724//magnesium-dependent protein serine/threonine phosphatase activity;GO:0016791//phosphatase activity;GO:0004722//protein serine/threonine phosphatase activity;GO:0003824//catalytic activity;GO:0016788//hydrolase activity, acting on ester bonds	GO:0006796//phosphate-containing compound metabolic process;GO:0044237//cellular metabolic process;GO:0009987//cellular process;GO:0044267//cellular protein metabolic process;GO:0019538//protein metabolic process;GO:0044238//primary metabolic process;GO:0006470//protein dephosphorylation;GO:0044260//cellular macromolecule metabolic process;GO:0043170//macromolecule metabolic process;GO:0071704//o…
2	Q2-3	40660001	64680000	upper	nonsynonymous	0.925276	Zm00001d003510	FUT7	Galactoside 2-alpha-L-fucosyltransferase	-	-	-	-	GO:0043231//intracellular membrane-bounded organelle;GO:0044424//intracellular part;GO:0043227//membrane-bounded organelle;GO:0012505//endomembrane system;GO:0043226//organelle;GO:0005622//intracellular;GO:0043229//intracellular organelle;GO:0005794//Golgi apparatus;GO:0044444//cytoplasmic part;GO:0005623//cell;GO:0005737//cytoplasm;GO:0044464//cell part;GO:0016020//membrane	GO:0016758//transferase activity, transferring hexosyl groups;GO:0003824//catalytic activity;GO:0031127//alpha-(1,2)-fucosyltransferase activity;GO:0008417//fucosyltransferase activity;GO:0016740//transferase activity;GO:0008107//galactoside 2-alpha-L-fucosyltransferase activity;GO:0016757//transferase activity, transferring glycosyl groups	GO:0034645//cellular macromolecule biosynthetic process;GO:0044042//glucan metabolic process;GO:0044085//cellular component biogenesis;GO:0044711//single-organism biosynthetic process;GO:0044036//cell wall macromolecule metabolic process;GO:0009969//xyloglucan biosynthetic process;GO:0009987//cellular process;GO:0070085//glycosylation;GO:0005976//polysaccharide metabolic process;GO:0044723//singl…
2	Q2-3	40660001	64680000	upper	nonsynonymous	0.925276	Zm00001d003511	PUMP3	Mitochondrial uncoupling protein 3	-	-	-	-	GO:0016020//membrane;GO:0031224//intrinsic component of membrane;GO:0044425//membrane part;GO:0016021//integral component of membrane	GO:0005215//transporter activity;GO:0022857//transmembrane transporter activity	GO:0006950//response to stress;GO:0009409//response to cold;GO:0009628//response to abiotic stimulus;GO:0051234//establishment of localization;GO:0050896//response to stimulus;GO:0051179//localization;GO:0044763//single-organism cellular process;GO:1902578//single-organism localization;GO:0044699//single-organism process;GO:0009266//response to temperature stimulus;GO:0009987//cellular process;GO…
2	Q2-3	40660001	64680000	upper	--	0.925276	Zm00001d003512	ZEP	Zeaxanthin epoxidase chloroplastic	Metabolism	Global and overview maps;Metabolism of terpenoids and polyketides	ko01100//Metabolic pathways;ko01110//Biosynthesis of secondary metabolites;ko00906//Carotenoid biosynthesis	K09838	GO:0044444//cytoplasmic part;GO:0043227//membrane-bounded organelle;GO:0044464//cell part;GO:0016020//membrane;GO:0043226//organelle;GO:0005622//intracellular;GO:0005737//cytoplasm;GO:0009507//chloroplast;GO:0044424//intracellular part;GO:0043231//intracellular membrane-bounded organelle;GO:0005623//cell;GO:0009536//plastid;GO:0043229//intracellular organelle	GO:0097159//organic cyclic compound binding;GO:0043167//ion binding;GO:1901363//heterocyclic compound binding;GO:0005515//protein binding;GO:0005488//binding;GO:0050660//flavin adenine dinucleotide binding;GO:0071949//FAD binding;GO:0016491//oxidoreductase activity;GO:0009540//zeaxanthin epoxidase [overall] activity;GO:0016705//oxidoreductase activity, acting on paired donors, with incorporation …	GO:0055114//oxidation-reduction process;GO:1901576//organic substance biosynthetic process;GO:0016053//organic acid biosynthetic process;GO:0043436//oxoacid metabolic process;GO:0044711//single-organism biosynthetic process;GO:0006720//isoprenoid metabolic process;GO:0006714//sesquiterpenoid metabolic process;GO:0009987//cellular process;GO:0044249//cellular biosynthetic process;GO:0009058//biosy…
2	Q2-3	40660001	64680000	upper	synonymous	0.925276	Zm00001d003513	ZEP	zeaxanthin epoxidase1	Metabolism	Metabolism of terpenoids and polyketides;Global and overview maps	ko01100//Metabolic pathways;ko01110//Biosynthesis of secondary metabolites;ko00906//Carotenoid biosynthesis	K09838	-	-	-
2	Q2-3	40660001	64680000	upper	--	0.925276	Zm00001d003514	--	-	-	-	-	-	-	-	-
2	Q2-3	40660001	64680000	upper	synonymous	0.925276	Zm00001d003515	AP37	Eukaryotic aspartyl protease family protein	-	-	-	-	-	GO:0008233//peptidase activity;GO:0070001//aspartic-type peptidase activity;GO:0004190//aspartic-type endopeptidase activity;GO:0070011//peptidase activity, acting on L-amino acid peptides;GO:0003824//catalytic activity;GO:0004175//endopeptidase activity;GO:0016787//hydrolase activity	GO:0065007//biological regulation;GO:0010941//regulation of cell death;GO:0008152//metabolic process;GO:0044238//primary metabolic process;GO:0019538//protein metabolic process;GO:1901575//organic substance catabolic process;GO:0030163//protein catabolic process;GO:0009056//catabolic process;GO:0050789//regulation of biological process;GO:0009057//macromolecule catabolic process;GO:0071704//organ…
2	Q2-3	40660001	64680000	upper	--	0.925276	Zm00001d003516	--	-	-	-	-	-	-	-	-
2	Q2-3	40660001	64680000	upper	--	0.925276	Zm00001d003517	--	-	-	-	-	-	-	-	-
2	Q2-3	40660001	64680000	upper	synonymous	0.925276	Zm00001d003518	--	-	-	-	-	-	-	-	-
2	Q2-3	40660001	64680000	upper	--	0.925276	Zm00001d003519	--	-	-	-	-	-	-	-	-
2	Q2-3	40660001	64680000	upper	--	0.925276	Zm00001d003520	--	F11F12.5 protein	-	-	-	-	GO:0016020//membrane;GO:0016021//integral component of membrane;GO:0044425//membrane part;GO:0031224//intrinsic component of membrane	-	-
2	Q2-3	40660001	64680000	upper	--	0.925276	Zm00001d003521	OFP8	AT1G06920 (E=1e-012) ATOFP4 OFP4 | OFP4 (ARABIDOPSIS THALIANA OVATE FAMILY PROTEIN 4)	-	-	-	-	-	-	GO:0010605//negative regulation of macromolecule metabolic process;GO:2001141//regulation of RNA biosynthetic process;GO:0009890//negative regulation of biosynthetic process;GO:0051252//regulation of RNA metabolic process;GO:0045892//negative regulation of transcription, DNA-templated;GO:0050794//regulation of cellular process;GO:0051171//regulation of nitrogen compound metabolic process;GO:00512…
2	Q2-3	40660001	64680000	upper	--	0.925276	Zm00001d003522	GAD	Pyridoxal phosphate (PLP)-dependent transferases superfamily protein	Metabolism	Metabolism of other amino acids;Amino acid metabolism;Carbohydrate metabolism;Global and overview maps	ko01100//Metabolic pathways;ko01110//Biosynthesis of secondary metabolites;ko00250//Alanine, aspartate and glutamate metabolism;ko00410//beta-Alanine metabolism;ko00650//Butanoate metabolism;ko00430//Taurine and hypotaurine metabolism	K01580	GO:0005829//cytosol;GO:0005737//cytoplasm;GO:0005622//intracellular;GO:0044444//cytoplasmic part;GO:0005623//cell;GO:0044424//intracellular part;GO:0044464//cell part	GO:0048037//cofactor binding;GO:1901363//heterocyclic compound binding;GO:0016829//lyase activity;GO:0016831//carboxy-lyase activity;GO:0043168//anion binding;GO:0030170//pyridoxal phosphate binding;GO:0005488//binding;GO:0016740//transferase activity;GO:0097159//organic cyclic compound binding;GO:0016830//carbon-carbon lyase activity;GO:0043167//ion binding;GO:0003824//catalytic activity;GO:0004…	GO:0044282//small molecule catabolic process;GO:1901605//alpha-amino acid metabolic process;GO:0009987//cellular process;GO:0044281//small molecule metabolic process;GO:0008152//metabolic process;GO:1901575//organic substance catabolic process;GO:0044699//single-organism process;GO:0006082//organic acid metabolic process;GO:0044237//cellular metabolic process;GO:0006520//cellular amino acid metab…
2	Q2-3	40660001	64680000	upper	--	0.925276	Zm00001d003523	Os03g0802700	-	-	-	-	-	GO:0031224//intrinsic component of membrane;GO:0044425//membrane part;GO:0016021//integral component of membrane;GO:0016020//membrane	-	-
2	Q2-3	40660001	64680000	upper	synonymous	0.925276	Zm00001d003524	DMAS1	NAD(P)-linked oxidoreductase superfamily protein	-	-	-	-	GO:0005829//cytosol;GO:0005623//cell;GO:0044464//cell part;GO:0044424//intracellular part;GO:0044444//cytoplasmic part;GO:0005622//intracellular;GO:0005737//cytoplasm	GO:0004033//aldo-keto reductase (NADP) activity;GO:0016614//oxidoreductase activity, acting on CH-OH group of donors;GO:0008106//alcohol dehydrogenase (NADP+) activity;GO:0016491//oxidoreductase activity;GO:0003824//catalytic activity;GO:0016616//oxidoreductase activity, acting on the CH-OH group of donors, NAD or NADP as acceptor;GO:0004032//alditol:NADP+ 1-oxidoreductase activity	GO:0044710//single-organism metabolic process;GO:0055114//oxidation-reduction process;GO:0044699//single-organism process;GO:0008152//metabolic process
2	Q2-3	40660001	64680000	upper	--	0.925276	Zm00001d003525	DMAS1-D	NAD(P)-linked oxidoreductase superfamily protein	-	-	-	-	GO:0005622//intracellular;GO:0044444//cytoplasmic part;GO:0005623//cell;GO:0044424//intracellular part;GO:0044464//cell part;GO:0005829//cytosol;GO:0005737//cytoplasm	GO:0016491//oxidoreductase activity;GO:0003824//catalytic activity;GO:0016616//oxidoreductase activity, acting on the CH-OH group of donors, NAD or NADP as acceptor;GO:0008106//alcohol dehydrogenase (NADP+) activity;GO:0004032//alditol:NADP+ 1-oxidoreductase activity;GO:0004033//aldo-keto reductase (NADP) activity;GO:0016614//oxidoreductase activity, acting on CH-OH group of donors	GO:0044699//single-organism process;GO:0055114//oxidation-reduction process;GO:0008152//metabolic process;GO:0044710//single-organism metabolic process
2	Q2-3	40660001	64680000	upper	--	0.925276	Zm00001d003529	RISBZ5	Basic leucine zipper 9	-	-	-	-	-	-	-
2	Q2-3	40660001	64680000	upper	--	0.925276	Zm00001d003530	SCPL19	Serine carboxypeptidase-like 19	-	-	-	-	-	GO:0003824//catalytic activity;GO:0008233//peptidase activity;GO:0070011//peptidase activity, acting on L-amino acid peptides;GO:0008236//serine-type peptidase activity;GO:0004185//serine-type carboxypeptidase activity;GO:0016787//hydrolase activity;GO:0008238//exopeptidase activity;GO:0070008//serine-type exopeptidase activity;GO:0017171//serine hydrolase activity;GO:0004180//carboxypeptidase ac…	GO:0006508//proteolysis;GO:0071704//organic substance metabolic process;GO:0008152//metabolic process;GO:0044710//single-organism metabolic process;GO:0043170//macromolecule metabolic process;GO:0044238//primary metabolic process;GO:0044699//single-organism process;GO:0019748//secondary metabolic process;GO:0019538//protein metabolic process
2	Q2-3	40660001	64680000	upper	--	0.925276	Zm00001d003531	GAD	Glutamate decarboxylase	Metabolism	Carbohydrate metabolism;Global and overview maps;Amino acid metabolism;Metabolism of other amino acids	ko01100//Metabolic pathways;ko01110//Biosynthesis of secondary metabolites;ko00250//Alanine, aspartate and glutamate metabolism;ko00410//beta-Alanine metabolism;ko00650//Butanoate metabolism;ko00430//Taurine and hypotaurine metabolism	K01580	GO:0005623//cell;GO:0044464//cell part;GO:0005622//intracellular;GO:0005737//cytoplasm;GO:0044424//intracellular part;GO:0005829//cytosol;GO:0044444//cytoplasmic part	GO:0005488//binding;GO:0016831//carboxy-lyase activity;GO:0003824//catalytic activity;GO:0016830//carbon-carbon lyase activity;GO:0097159//organic cyclic compound binding;GO:0016829//lyase activity;GO:0043168//anion binding;GO:0043167//ion binding;GO:0030170//pyridoxal phosphate binding;GO:1901363//heterocyclic compound binding;GO:0004351//glutamate decarboxylase activity;GO:0048037//cofactor bin…	GO:0046395//carboxylic acid catabolic process;GO:0006520//cellular amino acid metabolic process;GO:0043649//dicarboxylic acid catabolic process;GO:0044238//primary metabolic process;GO:0044237//cellular metabolic process;GO:0043648//dicarboxylic acid metabolic process;GO:0044281//small molecule metabolic process;GO:0009065//glutamine family amino acid catabolic process;GO:0006082//organic acid me…
2	Q2-3	40660001	64680000	upper	synonymous	0.925276	Zm00001d003533	Os03g0179900	Lipoxygenase	Metabolism	Global and overview maps;Lipid metabolism	ko01100//Metabolic pathways;ko01110//Biosynthesis of secondary metabolites;ko00592//alpha-Linolenic acid metabolism;ko00591//Linoleic acid metabolism	K00454	-	GO:0046872//metal ion binding;GO:0043167//ion binding;GO:0016701//oxidoreductase activity, acting on single donors with incorporation of molecular oxygen;GO:0016491//oxidoreductase activity;GO:0005488//binding;GO:0005515//protein binding;GO:0016702//oxidoreductase activity, acting on single donors with incorporation of molecular oxygen, incorporation of two atoms of oxygen;GO:0051213//dioxygenase…	GO:0046394//carboxylic acid biosynthetic process;GO:0009987//cellular process;GO:0044281//small molecule metabolic process;GO:1901576//organic substance biosynthetic process;GO:0008152//metabolic process;GO:0044699//single-organism process;GO:0044711//single-organism biosynthetic process;GO:0006629//lipid metabolic process;GO:0032787//monocarboxylic acid metabolic process;GO:0071704//organic subs…
2	Q2-3	40660001	64680000	upper	--	0.925276	Zm00001d003534	--	Pentatricopeptide repeat-containing protein	-	-	-	-	GO:0005739//mitochondrion;GO:0043229//intracellular organelle;GO:0005737//cytoplasm;GO:0043226//organelle;GO:0005623//cell;GO:0044444//cytoplasmic part;GO:0044424//intracellular part;GO:0043227//membrane-bounded organelle;GO:0044464//cell part;GO:0005622//intracellular;GO:0043231//intracellular membrane-bounded organelle	GO:0005488//binding;GO:0005515//protein binding	-
2	Q2-3	40660001	64680000	upper	--	0.925276	Zm00001d003535	FKBP53	Peptidyl-prolyl cis-trans isomerase FKBP53	-	-	-	-	-	GO:0016859//cis-trans isomerase activity;GO:0016853//isomerase activity;GO:0003755//peptidyl-prolyl cis-trans isomerase activity;GO:0003824//catalytic activity	GO:0018193//peptidyl-amino acid modification;GO:0000413//protein peptidyl-prolyl isomerization;GO:0044238//primary metabolic process;GO:0018208//peptidyl-proline modification;GO:0008152//metabolic process;GO:0044260//cellular macromolecule metabolic process;GO:0044237//cellular metabolic process;GO:0006464//cellular protein modification process;GO:0043170//macromolecule metabolic process;GO:00099…
2	Q2-3	40660001	64680000	upper	synonymous	0.925276	Zm00001d003538	--	-	-	-	-	-	GO:0044425//membrane part;GO:0031224//intrinsic component of membrane;GO:0016020//membrane;GO:0016021//integral component of membrane	-	-
2	Q2-3	40660001	64680000	upper	--	0.925276	Zm00001d003539	--	-	-	-	-	-	GO:0098796//membrane protein complex;GO:0031090//organelle membrane;GO:0005783//endoplasmic reticulum;GO:0043231//intracellular membrane-bounded organelle;GO:0044424//intracellular part;GO:0031224//intrinsic component of membrane;GO:0044432//endoplasmic reticulum part;GO:0044422//organelle part;GO:0012505//endomembrane system;GO:0044464//cell part;GO:1902494//catalytic complex;GO:0043234//protein…	GO:0016787//hydrolase activity;GO:0008233//peptidase activity;GO:0003824//catalytic activity	GO:0051604//protein maturation;GO:1901564//organonitrogen compound metabolic process;GO:0044267//cellular protein metabolic process;GO:0006518//peptide metabolic process;GO:0008152//metabolic process;GO:0019538//protein metabolic process;GO:0043603//cellular amide metabolic process;GO:0006508//proteolysis;GO:0006465//signal peptide processing;GO:0006807//nitrogen compound metabolic process;GO:004…
2	Q2-3	40660001	64680000	upper	--	0.925276	Zm00001d003540	--	OBP3-responsive gene 4	-	-	-	-	GO:0043226//organelle;GO:0043227//membrane-bounded organelle;GO:0009536//plastid;GO:0005622//intracellular;GO:0044464//cell part;GO:0005737//cytoplasm;GO:0005623//cell;GO:0044444//cytoplasmic part;GO:0044424//intracellular part;GO:0043231//intracellular membrane-bounded organelle;GO:0043229//intracellular organelle	-	GO:0042221//response to chemical;GO:0050896//response to stimulus;GO:0010033//response to organic substance;GO:1901700//response to oxygen-containing compound;GO:0014070//response to organic cyclic compound;GO:0009751//response to salicylic acid;GO:0001101//response to acid chemical
2	Q2-3	40660001	64680000	upper	--	0.925276	Zm00001d003543	--	Pentatricopeptide repeat-containing protein	-	-	-	-	GO:0043231//intracellular membrane-bounded organelle;GO:0044424//intracellular part;GO:0005622//intracellular;GO:0005739//mitochondrion;GO:0005737//cytoplasm;GO:0043227//membrane-bounded organelle;GO:0043229//intracellular organelle;GO:0005623//cell;GO:0043226//organelle;GO:0044464//cell part;GO:0044444//cytoplasmic part	GO:0005515//protein binding;GO:0005488//binding	-
2	Q2-3	40660001	64680000	upper	--	0.925276	Zm00001d003544	At2g05910	Protein LURP-one-related 6	-	-	-	-	-	-	-
2	Q2-3	40660001	64680000	upper	--	0.925276	Zm00001d003545	--	-	-	-	-	-	-	-	-
2	Q2-3	40660001	64680000	upper	--	0.925276	Zm00001d003546	LSM1B	Sm-like protein LSM1B	Genetic Information Processing	Folding, sorting and degradation	ko03018//RNA degradation	K12620	GO:1990904//ribonucleoprotein complex;GO:0005737//cytoplasm;GO:0044444//cytoplasmic part;GO:0000932//cytoplasmic mRNA processing body;GO:0043228//non-membrane-bounded organelle;GO:0043234//protein complex;GO:0034518//RNA cap binding complex;GO:0043226//organelle;GO:0032991//macromolecular complex;GO:0005623//cell;GO:0044424//intracellular part;GO:0005845//mRNA cap binding complex;GO:0030529//intr…	GO:1901363//heterocyclic compound binding;GO:0000339//RNA cap binding;GO:0097159//organic cyclic compound binding;GO:0003676//nucleic acid binding;GO:0003723//RNA binding;GO:0005488//binding	GO:0046483//heterocycle metabolic process;GO:0006807//nitrogen compound metabolic process;GO:0019439//aromatic compound catabolic process;GO:0044260//cellular macromolecule metabolic process;GO:0000290//deadenylation-dependent decapping of nuclear-transcribed mRNA;GO:0034641//cellular nitrogen compound metabolic process;GO:0044248//cellular catabolic process;GO:0006397//mRNA processing;GO:0006139…
2	Q2-3	40660001	64680000	upper	--	0.925276	Zm00001d003549	ASIL2	Trihelix transcription factor ASIL2	-	-	-	-	GO:0043229//intracellular organelle;GO:0044424//intracellular part;GO:0005622//intracellular;GO:0043231//intracellular membrane-bounded organelle;GO:0043226//organelle;GO:0005634//nucleus;GO:0044464//cell part;GO:0043227//membrane-bounded organelle;GO:0005623//cell	GO:0005488//binding;GO:0003677//DNA binding;GO:0097159//organic cyclic compound binding;GO:0000975//regulatory region DNA binding;GO:1901363//heterocyclic compound binding;GO:0003676//nucleic acid binding;GO:0001067//regulatory region nucleic acid binding;GO:0043565//sequence-specific DNA binding;GO:0044212//transcription regulatory region DNA binding	-
2	Q2-3	40660001	64680000	upper	--	0.925276	Zm00001d003550	--	-	-	-	-	-	-	GO:0004857//enzyme inhibitor activity;GO:0098772//molecular function regulator;GO:0030234//enzyme regulator activity	GO:0065009//regulation of molecular function;GO:0048519//negative regulation of biological process;GO:0009892//negative regulation of metabolic process;GO:0019222//regulation of metabolic process;GO:0044092//negative regulation of molecular function;GO:0065007//biological regulation;GO:0050790//regulation of catalytic activity;GO:0050789//regulation of biological process;GO:0043086//negative regu…
2	Q2-3	40660001	64680000	upper	--	0.925276	Zm00001d003551	ABCB9	-	Environmental Information Processing	Membrane transport	ko02010//ABC transporters	K05658	GO:0016020//membrane;GO:0031224//intrinsic component of membrane;GO:0016021//integral component of membrane;GO:0044425//membrane part	GO:0036094//small molecule binding;GO:0022857//transmembrane transporter activity;GO:0035639//purine ribonucleoside triphosphate binding;GO:0097159//organic cyclic compound binding;GO:0016817//hydrolase activity, acting on acid anhydrides;GO:0001883//purine nucleoside binding;GO:0005488//binding;GO:0017076//purine nucleotide binding;GO:0005215//transporter activity;GO:0043492//ATPase activity, co…	GO:0051179//localization;GO:0055085//transmembrane transport;GO:0044765//single-organism transport;GO:1902578//single-organism localization;GO:0009987//cellular process;GO:0006810//transport;GO:0044699//single-organism process;GO:0051234//establishment of localization;GO:0044763//single-organism cellular process
2	Q2-3	40660001	64680000	upper	--	0.925276	Zm00001d003552	--	RmlC-like cupins superfamily protein	-	-	-	-	-	-	-
2	Q2-3	40660001	64680000	upper	nonsynonymous	0.925276	Zm00001d003553	SCL34	-	-	-	-	-	GO:0043227//membrane-bounded organelle;GO:0043231//intracellular membrane-bounded organelle;GO:0043229//intracellular organelle;GO:0005623//cell;GO:0043226//organelle;GO:0005634//nucleus;GO:0044464//cell part;GO:0005622//intracellular;GO:0044424//intracellular part	GO:0001071//nucleic acid binding transcription factor activity;GO:0043565//sequence-specific DNA binding;GO:0097159//organic cyclic compound binding;GO:0003676//nucleic acid binding;GO:0003700//transcription factor activity, sequence-specific DNA binding;GO:0003677//DNA binding;GO:0005488//binding;GO:1901363//heterocyclic compound binding	GO:0008152//metabolic process;GO:0009058//biosynthetic process;GO:0065007//biological regulation;GO:0031326//regulation of cellular biosynthetic process;GO:0006139//nucleobase-containing compound metabolic process;GO:0009889//regulation of biosynthetic process;GO:0019222//regulation of metabolic process;GO:0034645//cellular macromolecule biosynthetic process;GO:0018130//heterocycle biosynthetic p…
2	Q2-3	40660001	64680000	upper	synonymous	0.925276	Zm00001d003554	HSP23.2	22.0 kDa heat shock protein	Genetic Information Processing	Folding, sorting and degradation	ko04141//Protein processing in endoplasmic reticulum	K13993	GO:0044444//cytoplasmic part;GO:0044464//cell part;GO:0043226//organelle;GO:0005623//cell;GO:0005622//intracellular;GO:0043229//intracellular organelle;GO:0043231//intracellular membrane-bounded organelle;GO:0043227//membrane-bounded organelle;GO:0005737//cytoplasm;GO:0012505//endomembrane system;GO:0005783//endoplasmic reticulum;GO:0044424//intracellular part	GO:0005488//binding;GO:0051082//unfolded protein binding;GO:0005515//protein binding;GO:0043621//protein self-association	GO:0009628//response to abiotic stimulus;GO:0009987//cellular process;GO:0006970//response to osmotic stress;GO:0051259//protein oligomerization;GO:0009408//response to heat;GO:0071840//cellular component organization or biogenesis;GO:0044085//cellular component biogenesis;GO:1901700//response to oxygen-containing compound;GO:0009266//response to temperature stimulus;GO:0042221//response to chemi…
2	Q2-3	40660001	64680000	upper	nonsynonymous	0.925276	Zm00001d003555	Os04g0445000	Potassium channel SKOR	-	-	-	-	GO:0044425//membrane part;GO:0016020//membrane;GO:0016021//integral component of membrane;GO:0031224//intrinsic component of membrane	GO:0022857//transmembrane transporter activity;GO:0015075//ion transmembrane transporter activity;GO:0022891//substrate-specific transmembrane transporter activity;GO:0005215//transporter activity;GO:0022892//substrate-specific transporter activity;GO:0005488//binding;GO:0005515//protein binding;GO:0015267//channel activity;GO:0005216//ion channel activity;GO:0022838//substrate-specific channel a…	GO:0044699//single-organism process;GO:0051179//localization;GO:0009987//cellular process;GO:0034220//ion transmembrane transport;GO:0044763//single-organism cellular process;GO:0006811//ion transport;GO:0055085//transmembrane transport;GO:0051234//establishment of localization;GO:0006810//transport;GO:0044765//single-organism transport;GO:1902578//single-organism localization
2	Q2-3	40660001	64680000	upper	--	0.925276	Zm00001d003556	infB	Putative translation initiation factor IF-2	-	-	-	-	GO:0005623//cell;GO:0044464//cell part;GO:0005622//intracellular	GO:0043168//anion binding;GO:0017111//nucleoside-triphosphatase activity;GO:0016462//pyrophosphatase activity;GO:0032549//ribonucleoside binding;GO:1901265//nucleoside phosphate binding;GO:0016787//hydrolase activity;GO:0019001//guanyl nucleotide binding;GO:0032555//purine ribonucleotide binding;GO:0003824//catalytic activity;GO:0097367//carbohydrate derivative binding;GO:0003924//GTPase activity…	GO:0009059//macromolecule biosynthetic process;GO:0044237//cellular metabolic process;GO:1901564//organonitrogen compound metabolic process;GO:0009058//biosynthetic process;GO:0043170//macromolecule metabolic process;GO:0034641//cellular nitrogen compound metabolic process;GO:0010467//gene expression;GO:0034645//cellular macromolecule biosynthetic process;GO:0006518//peptide metabolic process;GO:…
2	Q2-3	40660001	64680000	upper	--	0.925276	Zm00001d003559	FRO7	Ferric reduction oxidase 7 chloroplastic	-	-	-	-	GO:0044425//membrane part;GO:0005623//cell;GO:0031224//intrinsic component of membrane;GO:0016021//integral component of membrane;GO:0044464//cell part;GO:0005886//plasma membrane;GO:0071944//cell periphery;GO:0016020//membrane	GO:0000293//ferric-chelate reductase activity;GO:0016491//oxidoreductase activity;GO:0016722//oxidoreductase activity, oxidizing metal ions;GO:0003824//catalytic activity;GO:0016723//oxidoreductase activity, oxidizing metal ions, NAD or NADP as acceptor	GO:0046916//cellular transition metal ion homeostasis;GO:0065008//regulation of biological quality;GO:0044699//single-organism process;GO:0044763//single-organism cellular process;GO:0008152//metabolic process;GO:0030003//cellular cation homeostasis;GO:0098771//inorganic ion homeostasis;GO:0033212//iron assimilation;GO:0065007//biological regulation;GO:0055082//cellular chemical homeostasis;GO:00…
2	Q2-3	40660001	64680000	upper	--	0.925276	Zm00001d003563	--	S-adenosyl-L-methionine-dependent methyltransferases superfamily protein	-	-	-	-	GO:0044425//membrane part;GO:0031224//intrinsic component of membrane;GO:0016021//integral component of membrane;GO:0016020//membrane	GO:0016740//transferase activity;GO:0008168//methyltransferase activity;GO:0016741//transferase activity, transferring one-carbon groups;GO:0003824//catalytic activity	GO:0032259//methylation;GO:0008152//metabolic process
2	Q2-3	40660001	64680000	upper	--	0.925276	Zm00001d003566	RPN6	26S proteasome non-ATPase regulatory subunit 11 homolog	Genetic Information Processing	Folding, sorting and degradation	ko03050//Proteasome	K03036	GO:0008541//proteasome regulatory particle, lid subcomplex;GO:0005622//intracellular;GO:0022624//proteasome accessory complex;GO:0044424//intracellular part;GO:0043234//protein complex;GO:0000502//proteasome complex;GO:0032991//macromolecular complex;GO:0005838//proteasome regulatory particle;GO:0005623//cell;GO:0044464//cell part	GO:0005488//binding;GO:0005515//protein binding;GO:0005198//structural molecule activity	GO:0030163//protein catabolic process;GO:0071822//protein complex subunit organization;GO:0006461//protein complex assembly;GO:0019941//modification-dependent protein catabolic process;GO:0009056//catabolic process;GO:0043632//modification-dependent macromolecule catabolic process;GO:0009057//macromolecule catabolic process;GO:0044260//cellular macromolecule metabolic process;GO:0006511//ubiquiti…
2	Q2-3	40660001	64680000	upper	--	0.925276	Zm00001d003567	RPN6	26S proteasome non-ATPase regulatory subunit 11 homolog	Genetic Information Processing	Folding, sorting and degradation	ko03050//Proteasome	K03036	GO:0044424//intracellular part;GO:0005623//cell;GO:0044464//cell part;GO:0043234//protein complex;GO:0000502//proteasome complex;GO:0008541//proteasome regulatory particle, lid subcomplex;GO:0022624//proteasome accessory complex;GO:0005838//proteasome regulatory particle;GO:0032991//macromolecular complex;GO:0005622//intracellular	GO:0005198//structural molecule activity;GO:0005515//protein binding;GO:0005488//binding	GO:0044085//cellular component biogenesis;GO:1901575//organic substance catabolic process;GO:0019941//modification-dependent protein catabolic process;GO:0044260//cellular macromolecule metabolic process;GO:0016043//cellular component organization;GO:0051603//proteolysis involved in cellular protein catabolic process;GO:0006461//protein complex assembly;GO:0009056//catabolic process;GO:0044248//c…
2	Q2-3	40660001	64680000	upper	--	0.925276	Zm00001d003569	MLO1	barley mlo defense gene homolog3	-	-	-	-	GO:0016021//integral component of membrane;GO:0031224//intrinsic component of membrane;GO:0016020//membrane;GO:0044425//membrane part	GO:0005515//protein binding;GO:0005488//binding;GO:0005516//calmodulin binding	GO:0009607//response to biotic stimulus;GO:0006952//defense response;GO:0006950//response to stress;GO:0050896//response to stimulus
2	Q2-3	40660001	64680000	upper	--	0.925276	Zm00001d003571	CO3	CCT motif family protein	-	-	-	-	GO:0005634//nucleus;GO:0044464//cell part;GO:0043229//intracellular organelle;GO:0043226//organelle;GO:0043227//membrane-bounded organelle;GO:0005623//cell;GO:0044424//intracellular part;GO:0005622//intracellular;GO:0043231//intracellular membrane-bounded organelle	GO:0005515//protein binding;GO:0005488//binding	GO:2000026//regulation of multicellular organismal development;GO:0048831//regulation of shoot system development;GO:0065007//biological regulation;GO:0009909//regulation of flower development;GO:0050789//regulation of biological process;GO:0050793//regulation of developmental process;GO:2000241//regulation of reproductive process;GO:0048580//regulation of post-embryonic development;GO:0051239//r…
2	Q2-3	40660001	64680000	upper	--	0.925276	Zm00001d003572	CBP60D	Calmodulin-binding protein 60 C	-	-	-	-	GO:0044424//intracellular part;GO:0043231//intracellular membrane-bounded organelle;GO:0043229//intracellular organelle;GO:0005622//intracellular;GO:0005623//cell;GO:0043226//organelle;GO:0044464//cell part;GO:0016020//membrane;GO:0044425//membrane part;GO:0031224//intrinsic component of membrane;GO:0043227//membrane-bounded organelle;GO:0005634//nucleus;GO:0016021//integral component of membrane	GO:0001071//nucleic acid binding transcription factor activity;GO:0043565//sequence-specific DNA binding;GO:0097159//organic cyclic compound binding;GO:0005516//calmodulin binding;GO:0005515//protein binding;GO:0003700//transcription factor activity, sequence-specific DNA binding;GO:1901363//heterocyclic compound binding;GO:0003677//DNA binding;GO:0003676//nucleic acid binding;GO:0005488//binding	GO:0051171//regulation of nitrogen compound metabolic process;GO:0010468//regulation of gene expression;GO:0050896//response to stimulus;GO:0080142//regulation of salicylic acid biosynthetic process;GO:0010565//regulation of cellular ketone metabolic process;GO:2000112//regulation of cellular macromolecule biosynthetic process;GO:2001141//regulation of RNA biosynthetic process;GO:0050794//regulat…
2	Q2-3	40660001	64680000	upper	--	0.925276	Zm00001d003573	ZFP2	C2H2 zinc finger malformed spikelet; OSJNBa0058G03.3 protein; protein	-	-	-	-	-	GO:0003676//nucleic acid binding;GO:0005488//binding;GO:1901363//heterocyclic compound binding;GO:0097159//organic cyclic compound binding	-
2	Q2-3	40660001	64680000	upper	--	0.925276	Zm00001d003574	--	late embryogenesis abundant protein	-	-	-	-	GO:0016021//integral component of membrane;GO:0016020//membrane;GO:0031224//intrinsic component of membrane;GO:0044425//membrane part	-	-
2	Q2-3	40660001	64680000	upper	--	0.925276	Zm00001d003575	EL5.1	RING-H2 finger protein ATL3	-	-	-	-	GO:0044425//membrane part;GO:0016021//integral component of membrane;GO:0016020//membrane;GO:0031224//intrinsic component of membrane	GO:0016874//ligase activity;GO:0004842//ubiquitin-protein transferase activity;GO:0019787//ubiquitin-like protein transferase activity;GO:0003824//catalytic activity;GO:0061659//ubiquitin-like protein ligase activity;GO:0061630//ubiquitin protein ligase activity;GO:0016740//transferase activity	GO:0044265//cellular macromolecule catabolic process;GO:0009057//macromolecule catabolic process;GO:0019941//modification-dependent protein catabolic process;GO:0043170//macromolecule metabolic process;GO:0016567//protein ubiquitination;GO:0030163//protein catabolic process;GO:0044267//cellular protein metabolic process;GO:0071704//organic substance metabolic process;GO:0043632//modification-depe…
2	Q2-3	40660001	64680000	upper	--	0.925276	Zm00001d003577	--	Polyketide cyclase/dehydrase and lipid transport superfamily protein	-	-	-	-	-	GO:0005548//phospholipid transporter activity;GO:0005215//transporter activity;GO:0005319//lipid transporter activity;GO:0022892//substrate-specific transporter activity	GO:0015711//organic anion transport;GO:0051179//localization;GO:0044765//single-organism transport;GO:0010876//lipid localization;GO:0015748//organophosphate ester transport;GO:0015914//phospholipid transport;GO:0071702//organic substance transport;GO:0006820//anion transport;GO:0044699//single-organism process;GO:0051234//establishment of localization;GO:1902578//single-organism localization;GO:…
2	Q2-3	40660001	64680000	upper	--	0.925276	Zm00001d003578	--	ATP-dependent DNA helicase [Source:UniProtKB/TrEMBL;Acc:A0A1D6E9V2]	-	-	-	-	-	GO:0004386//helicase activity;GO:0032550//purine ribonucleoside binding;GO:0032549//ribonucleoside binding;GO:0005524//ATP binding;GO:0016817//hydrolase activity, acting on acid anhydrides;GO:0001882//nucleoside binding;GO:0000166//nucleotide binding;GO:1901363//heterocyclic compound binding;GO:0003678//DNA helicase activity;GO:1901265//nucleoside phosphate binding;GO:0032555//purine ribonucleoti…	GO:0006974//cellular response to DNA damage stimulus;GO:0006259//DNA metabolic process;GO:1901360//organic cyclic compound metabolic process;GO:0033554//cellular response to stress;GO:0009987//cellular process;GO:0071840//cellular component organization or biogenesis;GO:0032200//telomere organization;GO:0006996//organelle organization;GO:0071103//DNA conformation change;GO:0050896//response to st…
2	Q2-3	40660001	64680000	upper	--	0.925276	Zm00001d003579	--	-	-	-	-	-	-	-	-
2	Q2-3	40660001	64680000	upper	--	0.925276	Zm00001d003581	CYP89A9	cytochrome P450 family 87 subfamily A polypeptide 6	-	-	-	-	GO:0016020//membrane	GO:0097159//organic cyclic compound binding;GO:0016709//oxidoreductase activity, acting on paired donors, with incorporation or reduction of molecular oxygen, NAD(P)H as one donor, and incorporation of one atom of oxygen;GO:1901363//heterocyclic compound binding;GO:0046906//tetrapyrrole binding;GO:0043167//ion binding;GO:0005506//iron ion binding;GO:0016491//oxidoreductase activity;GO:0016705//ox…	GO:0055114//oxidation-reduction process;GO:0044710//single-organism metabolic process;GO:0008152//metabolic process;GO:0044699//single-organism process
2	Q2-3	40660001	64680000	upper	--	0.925276	Zm00001d003583	BRN2	Protein BEARSKIN2	-	-	-	-	GO:0044464//cell part;GO:0043227//membrane-bounded organelle;GO:0043231//intracellular membrane-bounded organelle;GO:0005634//nucleus;GO:0044424//intracellular part;GO:0005623//cell;GO:0005622//intracellular;GO:0043226//organelle;GO:0043229//intracellular organelle	GO:0003676//nucleic acid binding;GO:1901363//heterocyclic compound binding;GO:0005488//binding;GO:0097159//organic cyclic compound binding;GO:0003677//DNA binding	GO:0044249//cellular biosynthetic process;GO:0031323//regulation of cellular metabolic process;GO:0006139//nucleobase-containing compound metabolic process;GO:0043170//macromolecule metabolic process;GO:0060255//regulation of macromolecule metabolic process;GO:0050789//regulation of biological process;GO:0044238//primary metabolic process;GO:0031326//regulation of cellular biosynthetic process;GO…
2	Q2-3	40660001	64680000	upper	synonymous	0.925276	Zm00001d003584	OPR1	12-oxo-phytodienoic acid reductase5	Metabolism	Global and overview maps;Lipid metabolism	ko01100//Metabolic pathways;ko01110//Biosynthesis of secondary metabolites;ko00592//alpha-Linolenic acid metabolism	K05894	-	GO:0097159//organic cyclic compound binding;GO:0000166//nucleotide binding;GO:0032553//ribonucleotide binding;GO:0043167//ion binding;GO:1901363//heterocyclic compound binding;GO:0016491//oxidoreductase activity;GO:0050662//coenzyme binding;GO:0005488//binding;GO:0043168//anion binding;GO:0048037//cofactor binding;GO:1901265//nucleoside phosphate binding;GO:0003824//catalytic activity;GO:0036094/…	GO:0044699//single-organism process;GO:0008152//metabolic process;GO:0044710//single-organism metabolic process;GO:0055114//oxidation-reduction process
2	Q2-3	40660001	64680000	upper	--	0.925276	Zm00001d003588	YPTM1	Ras-related protein RABD1	-	-	-	-	GO:0044422//organelle part;GO:0044431//Golgi apparatus part;GO:0044444//cytoplasmic part;GO:0005623//cell;GO:0005622//intracellular;GO:0000139//Golgi membrane;GO:0005794//Golgi apparatus;GO:0043231//intracellular membrane-bounded organelle;GO:0044464//cell part;GO:0043226//organelle;GO:0043229//intracellular organelle;GO:0098588//bounding membrane of organelle;GO:0043227//membrane-bounded organel…	GO:0035639//purine ribonucleoside triphosphate binding;GO:0016462//pyrophosphatase activity;GO:0097367//carbohydrate derivative binding;GO:0032550//purine ribonucleoside binding;GO:0001883//purine nucleoside binding;GO:0032553//ribonucleotide binding;GO:0005525//GTP binding;GO:0016817//hydrolase activity, acting on acid anhydrides;GO:0001882//nucleoside binding;GO:0036094//small molecule binding;…	GO:0007165//signal transduction;GO:0006886//intracellular protein transport;GO:0051641//cellular localization;GO:0007264//small GTPase mediated signal transduction;GO:0023052//signaling;GO:0006810//transport;GO:0033036//macromolecule localization;GO:0007265//Ras protein signal transduction;GO:0032482//Rab protein signal transduction;GO:0065007//biological regulation;GO:0050794//regulation of cell…
2	Q2-3	40660001	64680000	upper	--	0.925276	Zm00001d003589	--	ypt homolog1	Genetic Information Processing	Folding, sorting and degradation	ko04120//Ubiquitin mediated proteolysis	K03354	GO:0043226//organelle;GO:0043229//intracellular organelle;GO:0005737//cytoplasm;GO:0044444//cytoplasmic part;GO:0044424//intracellular part;GO:0005622//intracellular;GO:0043231//intracellular membrane-bounded organelle;GO:0009507//chloroplast;GO:0009536//plastid;GO:0043227//membrane-bounded organelle;GO:0005623//cell;GO:0044464//cell part	GO:0005515//protein binding;GO:0005488//binding	-
2	Q2-3	40660001	64680000	upper	--	0.925276	Zm00001d003590	Ppme1	Protein phosphatase methylesterase 1	-	-	-	-	GO:0043231//intracellular membrane-bounded organelle;GO:0043229//intracellular organelle;GO:0044444//cytoplasmic part;GO:0005622//intracellular;GO:0043227//membrane-bounded organelle;GO:0043226//organelle;GO:0044464//cell part;GO:0005737//cytoplasm;GO:0005623//cell;GO:0005773//vacuole;GO:0044424//intracellular part	GO:0003824//catalytic activity;GO:0052689//carboxylic ester hydrolase activity;GO:0051723//protein methylesterase activity;GO:0016788//hydrolase activity, acting on ester bonds;GO:0016787//hydrolase activity	GO:0044267//cellular protein metabolic process;GO:0044710//single-organism metabolic process;GO:0008214//protein dealkylation;GO:0019538//protein metabolic process;GO:0044260//cellular macromolecule metabolic process;GO:0006464//cellular protein modification process;GO:0009987//cellular process;GO:0006482//protein demethylation;GO:0036211//protein modification process;GO:0044237//cellular metabol…
2	Q2-3	40660001	64680000	upper	--	0.925276	Zm00001d003592	--	OSJNBb0022F23.8 protein	-	-	-	-	GO:0043229//intracellular organelle;GO:0043231//intracellular membrane-bounded organelle;GO:0005622//intracellular;GO:0005634//nucleus;GO:0043227//membrane-bounded organelle;GO:0044424//intracellular part;GO:0043226//organelle;GO:0044464//cell part;GO:0005623//cell	-	GO:1903320//regulation of protein modification by small protein conjugation or removal;GO:0031324//negative regulation of cellular metabolic process;GO:0043086//negative regulation of catalytic activity;GO:0031399//regulation of protein modification process;GO:0051246//regulation of protein metabolic process;GO:0009892//negative regulation of metabolic process;GO:0050789//regulation of biological…
2	Q2-3	40660001	64680000	upper	--	0.925276	Zm00001d003593	--	Expressed protein; protein	-	-	-	-	-	-	-
2	Q2-3	40660001	64680000	upper	--	0.925276	Zm00001d003594	CLC-C	Chloride channel protein CLC-c	-	-	-	-	GO:0043229//intracellular organelle;GO:0044446//intracellular organelle part;GO:0098588//bounding membrane of organelle;GO:0016021//integral component of membrane;GO:0098805//whole membrane;GO:0044464//cell part;GO:0016020//membrane;GO:0005737//cytoplasm;GO:0043227//membrane-bounded organelle;GO:0044444//cytoplasmic part;GO:0044425//membrane part;GO:0005623//cell;GO:0044424//intracellular part;GO…	GO:0008509//anion transmembrane transporter activity;GO:0015108//chloride transmembrane transporter activity;GO:0005253//anion channel activity;GO:0005215//transporter activity;GO:0005244//voltage-gated ion channel activity;GO:0022892//substrate-specific transporter activity;GO:0005254//chloride channel activity;GO:0022832//voltage-gated channel activity;GO:0005488//binding;GO:0022857//transmembr…	GO:0009987//cellular process;GO:0006810//transport;GO:0051179//localization;GO:0006820//anion transport;GO:0044699//single-organism process;GO:0006811//ion transport;GO:0051234//establishment of localization;GO:1902476//chloride transmembrane transport;GO:0015698//inorganic anion transport;GO:1902578//single-organism localization;GO:0006821//chloride transport;GO:0098661//inorganic anion transmem…
2	Q2-3	40660001	64680000	upper	--	0.925276	Zm00001d003598	RR1	Two-component response regulator ARR16	Environmental Information Processing	Signal transduction	ko04075//Plant hormone signal transduction	K14492	GO:0005622//intracellular;GO:0005623//cell;GO:0044464//cell part	-	GO:0048856//anatomical structure development;GO:0050896//response to stimulus;GO:0051716//cellular response to stimulus;GO:0044767//single-organism developmental process;GO:0009987//cellular process;GO:0023052//signaling;GO:0007275//multicellular organism development;GO:0044763//single-organism cellular process;GO:0065007//biological regulation;GO:0099402//plant organ development;GO:0044699//sing…
2	Q2-3	40660001	64680000	upper	--	0.925276	Zm00001d003599	--	-	-	-	-	-	-	-	-
2	Q2-3	40660001	64680000	upper	--	0.925276	Zm00001d003600	--	-	-	-	-	-	-	-	-
2	Q2-3	40660001	64680000	upper	--	0.925276	Zm00001d003601	ARF9	Auxin response factor 6	Environmental Information Processing	Signal transduction	ko04075//Plant hormone signal transduction	K14486	GO:0044424//intracellular part;GO:0044464//cell part;GO:0005622//intracellular;GO:0043227//membrane-bounded organelle;GO:0005623//cell;GO:0005634//nucleus;GO:0043226//organelle;GO:0043231//intracellular membrane-bounded organelle;GO:0043229//intracellular organelle	GO:0003677//DNA binding;GO:0097159//organic cyclic compound binding;GO:1901363//heterocyclic compound binding;GO:0005515//protein binding;GO:0003676//nucleic acid binding;GO:0005488//binding	GO:0010033//response to organic substance;GO:1901576//organic substance biosynthetic process;GO:0009734//auxin-activated signaling pathway;GO:0046483//heterocycle metabolic process;GO:0016070//RNA metabolic process;GO:0032870//cellular response to hormone stimulus;GO:0009058//biosynthetic process;GO:0044238//primary metabolic process;GO:0006725//cellular aromatic compound metabolic process;GO:009…
2	Q2-3	40660001	64680000	upper	synonymous	0.925276	Zm00001d003602	clptm1	Transmembrane CLPTM1 family protein	-	-	-	-	GO:0044425//membrane part;GO:0016020//membrane;GO:0031224//intrinsic component of membrane;GO:0016021//integral component of membrane	-	-
2	Q2-3	40660001	64680000	upper	--	0.925276	Zm00001d003603	NPF4.4	Protein NRT1/ PTR FAMILY 4.4	-	-	-	-	GO:0031224//intrinsic component of membrane;GO:0044425//membrane part;GO:0016020//membrane;GO:0016021//integral component of membrane	GO:0022891//substrate-specific transmembrane transporter activity;GO:0022897//proton-dependent peptide secondary active transmembrane transporter activity;GO:0015295//solute:proton symporter activity;GO:0015291//secondary active transmembrane transporter activity;GO:0015293//symporter activity;GO:0015294//solute:cation symporter activity;GO:0015198//oligopeptide transporter activity;GO:0015075//i…	GO:0006818//hydrogen transport;GO:0006811//ion transport;GO:0006857//oligopeptide transport;GO:0044699//single-organism process;GO:0035672//oligopeptide transmembrane transport;GO:1902600//hydrogen ion transmembrane transport;GO:0006810//transport;GO:0044763//single-organism cellular process;GO:0051179//localization;GO:1902578//single-organism localization;GO:0051234//establishment of localizatio…
2	Q2-3	40660001	64680000	upper	synonymous	0.925276	Zm00001d003604	BHLH25	Transcription factor bHLH28	-	-	-	-	-	GO:0005515//protein binding;GO:0005488//binding;GO:0046983//protein dimerization activity	-
2	Q2-3	40660001	64680000	upper	--	0.925276	Zm00001d003605	--	-	-	-	-	-	-	-	-
2	Q2-3	40660001	64680000	upper	--	0.925276	Zm00001d003606	At4g14096	-	-	-	-	-	-	GO:0005515//protein binding;GO:0005488//binding	-
2	Q2-3	40660001	64680000	upper	--	0.925276	Zm00001d003607	At2g42720	-	-	-	-	-	-	GO:0005488//binding;GO:0005515//protein binding	-
2	Q2-3	40660001	64680000	upper	nonsynonymous	0.925276	Zm00001d003610	Clbn	zinc knuckle (CCHC-type) family protein	-	-	-	-	GO:0032991//macromolecular complex;GO:1990112//RQC complex;GO:0043234//protein complex	GO:0003723//RNA binding;GO:0005488//binding;GO:0097159//organic cyclic compound binding;GO:0043023//ribosomal large subunit binding;GO:0000049//tRNA binding;GO:0043021//ribonucleoprotein complex binding;GO:0003676//nucleic acid binding;GO:1901363//heterocyclic compound binding;GO:0044877//macromolecular complex binding	GO:1901575//organic substance catabolic process;GO:0031326//regulation of cellular biosynthetic process;GO:0009059//macromolecule biosynthetic process;GO:1901576//organic substance biosynthetic process;GO:0010556//regulation of macromolecule biosynthetic process;GO:0044265//cellular macromolecule catabolic process;GO:0019941//modification-dependent protein catabolic process;GO:0043043//peptide bi…
2	Q2-3	40660001	64680000	upper	--	0.925276	Zm00001d003611	UPF3	Regulator of nonsense transcripts UPF3	Genetic Information Processing	Translation	ko03013//RNA transport;ko03015//mRNA surveillance pathway	K14328	GO:0044422//organelle part;GO:0005737//cytoplasm;GO:0043231//intracellular membrane-bounded organelle;GO:0070013//intracellular organelle lumen;GO:0005623//cell;GO:0044428//nuclear part;GO:0044446//intracellular organelle part;GO:0005730//nucleolus;GO:0031974//membrane-enclosed lumen;GO:0044424//intracellular part;GO:0043232//intracellular non-membrane-bounded organelle;GO:0043228//non-membrane-b…	GO:0003676//nucleic acid binding;GO:1901363//heterocyclic compound binding;GO:0003729//mRNA binding;GO:0097159//organic cyclic compound binding;GO:0044822//poly(A) RNA binding;GO:0005488//binding;GO:0003723//RNA binding	GO:0034250//positive regulation of cellular amide metabolic process;GO:0046700//heterocycle catabolic process;GO:0009889//regulation of biosynthetic process;GO:0071704//organic substance metabolic process;GO:0010628//positive regulation of gene expression;GO:1901360//organic cyclic compound metabolic process;GO:0016071//mRNA metabolic process;GO:0010468//regulation of gene expression;GO:0046483//…
2	Q2-3	40660001	64680000	upper	--	0.925276	Zm00001d003612	TIC40	Translocon Tic40	-	-	-	-	GO:0044436//thylakoid part;GO:0009507//chloroplast;GO:0019866//organelle inner membrane;GO:0005623//cell;GO:0044435//plastid part;GO:0044422//organelle part;GO:0016020//membrane;GO:0042651//thylakoid membrane;GO:0009528//plastid inner membrane;GO:0044425//membrane part;GO:0009579//thylakoid;GO:0009706//chloroplast inner membrane;GO:0031090//organelle membrane;GO:0044434//chloroplast part;GO:00095…	-	GO:1902578//single-organism localization;GO:0015031//protein transport;GO:1902582//single-organism intracellular transport;GO:0045036//protein targeting to chloroplast;GO:0055085//transmembrane transport;GO:0071702//organic substance transport;GO:0051641//cellular localization;GO:0006886//intracellular protein transport;GO:0006996//organelle organization;GO:0045184//establishment of protein local…
2	Q2-3	40660001	64680000	upper	--	0.925276	Zm00001d003613	TIC40	Protein TIC 40 chloroplastic	-	-	-	-	-	GO:0004842//ubiquitin-protein transferase activity;GO:0003824//catalytic activity;GO:0019787//ubiquitin-like protein transferase activity;GO:0016740//transferase activity	GO:0008152//metabolic process;GO:0044260//cellular macromolecule metabolic process;GO:0043170//macromolecule metabolic process;GO:0019538//protein metabolic process;GO:0016567//protein ubiquitination;GO:0044237//cellular metabolic process;GO:0071704//organic substance metabolic process;GO:0043412//macromolecule modification;GO:0044238//primary metabolic process;GO:0032446//protein modification by…
2	Q2-3	40660001	64680000	upper	--	0.925276	Zm00001d003614	CCR4	Serine/threonine-protein kinase-like protein CCR4	-	-	-	-	GO:0044425//membrane part;GO:0016021//integral component of membrane;GO:0016020//membrane;GO:0031224//intrinsic component of membrane	GO:0032553//ribonucleotide binding;GO:0016773//phosphotransferase activity, alcohol group as acceptor;GO:0000166//nucleotide binding;GO:0016301//kinase activity;GO:0032559//adenyl ribonucleotide binding;GO:0043168//anion binding;GO:0005524//ATP binding;GO:0097159//organic cyclic compound binding;GO:0016772//transferase activity, transferring phosphorus-containing groups;GO:0016740//transferase ac…	GO:0036211//protein modification process;GO:0006793//phosphorus metabolic process;GO:0008152//metabolic process;GO:0006464//cellular protein modification process;GO:0044267//cellular protein metabolic process;GO:0043170//macromolecule metabolic process;GO:0019538//protein metabolic process;GO:0006468//protein phosphorylation;GO:0044260//cellular macromolecule metabolic process;GO:0043412//macromo…
2	Q2-3	40660001	64680000	upper	nonsynonymous	0.925276	Zm00001d003615	--	T-complex protein 11	-	-	-	-	-	-	-
2	Q2-3	40660001	64680000	upper	--	0.925276	Zm00001d003616	Os04g0438700	Zinc finger CCCH domain-containing protein 28	-	-	-	-	GO:0044428//nuclear part;GO:0043231//intracellular membrane-bounded organelle;GO:0005737//cytoplasm;GO:0005622//intracellular;GO:0044422//organelle part;GO:0043229//intracellular organelle;GO:0005654//nucleoplasm;GO:0031981//nuclear lumen;GO:0043226//organelle;GO:0043227//membrane-bounded organelle;GO:0044464//cell part;GO:0005623//cell;GO:0044446//intracellular organelle part;GO:0005634//nucleus…	GO:1901363//heterocyclic compound binding;GO:0003676//nucleic acid binding;GO:0003723//RNA binding;GO:0097159//organic cyclic compound binding;GO:0043169//cation binding;GO:0005488//binding;GO:0043167//ion binding;GO:0046872//metal ion binding	GO:0031323//regulation of cellular metabolic process;GO:0050789//regulation of biological process;GO:0050794//regulation of cellular process;GO:1903311//regulation of mRNA metabolic process;GO:0048024//regulation of mRNA splicing, via spliceosome;GO:0065007//biological regulation;GO:0050684//regulation of mRNA processing;GO:0051171//regulation of nitrogen compound metabolic process;GO:0000381//re…
2	Q2-3	40660001	64680000	upper	synonymous	0.925276	Zm00001d003617	PME51	Probable pectinesterase/pectinesterase inhibitor 51	-	-	-	-	GO:0005618//cell wall;GO:0044464//cell part;GO:0071944//cell periphery;GO:0005623//cell;GO:0030312//external encapsulating structure	GO:0052689//carboxylic ester hydrolase activity;GO:0046910//pectinesterase inhibitor activity;GO:0030234//enzyme regulator activity;GO:0004857//enzyme inhibitor activity;GO:0003824//catalytic activity;GO:0098772//molecular function regulator;GO:0016787//hydrolase activity;GO:0016788//hydrolase activity, acting on ester bonds;GO:0030599//pectinesterase activity;GO:0045330//aspartyl esterase activi…	GO:0019222//regulation of metabolic process;GO:0000272//polysaccharide catabolic process;GO:1901575//organic substance catabolic process;GO:0009056//catabolic process;GO:0043086//negative regulation of catalytic activity;GO:0045229//external encapsulating structure organization;GO:0048519//negative regulation of biological process;GO:0005976//polysaccharide metabolic process;GO:0010393//galacturo…
2	Q2-3	40660001	64680000	upper	--	0.925276	Zm00001d003618	--	Uncharacterised protein family UPF0090	-	-	-	-	-	-	GO:0022613//ribonucleoprotein complex biogenesis;GO:0042254//ribosome biogenesis;GO:0071840//cellular component organization or biogenesis;GO:0044085//cellular component biogenesis;GO:0042274//ribosomal small subunit biogenesis
2	Q2-3	40660001	64680000	upper	--	0.925276	Zm00001d003619	--	-	-	-	-	-	-	-	-
2	Q2-3	40660001	64680000	upper	--	0.925276	Zm00001d003620	RPS4	ARM repeat superfamily protein	-	-	-	-	GO:0015935//small ribosomal subunit;GO:0043229//intracellular organelle;GO:0043228//non-membrane-bounded organelle;GO:0044424//intracellular part;GO:0030529//intracellular ribonucleoprotein complex;GO:0044422//organelle part;GO:0005829//cytosol;GO:0005840//ribosome;GO:0022627//cytosolic small ribosomal subunit;GO:0005623//cell;GO:0005622//intracellular;GO:0044446//intracellular organelle part;GO:…	GO:0003735//structural constituent of ribosome;GO:0005198//structural molecule activity	GO:0006518//peptide metabolic process;GO:0009987//cellular process;GO:0044267//cellular protein metabolic process;GO:0044237//cellular metabolic process;GO:0044238//primary metabolic process;GO:0006412//translation;GO:0008152//metabolic process;GO:0071704//organic substance metabolic process;GO:0006807//nitrogen compound metabolic process;GO:0043603//cellular amide metabolic process;GO:0034641//c…
2	Q2-3	40660001	64680000	upper	synonymous	0.925276	Zm00001d003621	ELP1	U-box domain-containing protein 33	-	-	-	-	GO:0005622//intracellular;GO:0005623//cell;GO:0043226//organelle;GO:0032991//macromolecular complex;GO:0005634//nucleus;GO:0043227//membrane-bounded organelle;GO:0005737//cytoplasm;GO:0043229//intracellular organelle;GO:0033588//Elongator holoenzyme complex;GO:0043234//protein complex;GO:0043231//intracellular membrane-bounded organelle;GO:0044464//cell part;GO:0044424//intracellular part	GO:0032555//purine ribonucleotide binding;GO:0032550//purine ribonucleoside binding;GO:0036094//small molecule binding;GO:0097367//carbohydrate derivative binding;GO:1901265//nucleoside phosphate binding;GO:0000166//nucleotide binding;GO:1901363//heterocyclic compound binding;GO:0030554//adenyl nucleotide binding;GO:0017076//purine nucleotide binding;GO:0097159//organic cyclic compound binding;GO…	GO:0031326//regulation of cellular biosynthetic process;GO:0006351//transcription, DNA-templated;GO:1901360//organic cyclic compound metabolic process;GO:0006796//phosphate-containing compound metabolic process;GO:0006807//nitrogen compound metabolic process;GO:0016070//RNA metabolic process;GO:0044238//primary metabolic process;GO:0010468//regulation of gene expression;GO:0019538//protein metabo…
2	Q2-3	40660001	64680000	upper	--	0.925276	Zm00001d003622	--	Mitogen-activated protein kinase kinase kinase 3	-	-	-	-	-	GO:0003824//catalytic activity;GO:0016301//kinase activity;GO:0016772//transferase activity, transferring phosphorus-containing groups;GO:0016740//transferase activity	GO:0044237//cellular metabolic process;GO:0009987//cellular process;GO:0006796//phosphate-containing compound metabolic process;GO:0016310//phosphorylation;GO:0006793//phosphorus metabolic process;GO:0008152//metabolic process
2	Q2-3	40660001	64680000	upper	synonymous	0.925276	Zm00001d003624	PUB26	U-box domain-containing protein 26	-	-	-	-	-	GO:0016740//transferase activity;GO:0004842//ubiquitin-protein transferase activity;GO:0019787//ubiquitin-like protein transferase activity;GO:0003824//catalytic activity	GO:0071704//organic substance metabolic process;GO:0016567//protein ubiquitination;GO:0036211//protein modification process;GO:0009987//cellular process;GO:0006464//cellular protein modification process;GO:0044267//cellular protein metabolic process;GO:0044260//cellular macromolecule metabolic process;GO:0043170//macromolecule metabolic process;GO:0044237//cellular metabolic process;GO:0008152//m…
2	Q2-3	40660001	64680000	upper	--	0.925276	Zm00001d003625	CCAMK	-	-	-	-	-	GO:0043226//organelle;GO:0043231//intracellular membrane-bounded organelle;GO:0043227//membrane-bounded organelle;GO:0005623//cell;GO:0005634//nucleus;GO:0005737//cytoplasm;GO:0044424//intracellular part;GO:0043229//intracellular organelle;GO:0044464//cell part;GO:0005622//intracellular	GO:0017076//purine nucleotide binding;GO:0004683//calmodulin-dependent protein kinase activity;GO:0004672//protein kinase activity;GO:0032549//ribonucleoside binding;GO:0032555//purine ribonucleotide binding;GO:0043167//ion binding;GO:1901363//heterocyclic compound binding;GO:0004674//protein serine/threonine kinase activity;GO:0016740//transferase activity;GO:0032559//adenyl ribonucleotide bindi…	GO:0051716//cellular response to stimulus;GO:0016310//phosphorylation;GO:0006796//phosphate-containing compound metabolic process;GO:0043412//macromolecule modification;GO:0018193//peptidyl-amino acid modification;GO:0044267//cellular protein metabolic process;GO:0018209//peptidyl-serine modification;GO:0035556//intracellular signal transduction;GO:0044238//primary metabolic process;GO:0007154//c…
2	Q2-3	40660001	64680000	upper	--	0.925276	Zm00001d003626	NAC104	NAC domain-containing protein 104	-	-	-	-	GO:0005622//intracellular;GO:0043231//intracellular membrane-bounded organelle;GO:0005623//cell;GO:0043229//intracellular organelle;GO:0044464//cell part;GO:0005634//nucleus;GO:0043227//membrane-bounded organelle;GO:0043226//organelle;GO:0044424//intracellular part	GO:0003676//nucleic acid binding;GO:0005488//binding;GO:0003677//DNA binding;GO:1901363//heterocyclic compound binding;GO:0097159//organic cyclic compound binding	GO:0010556//regulation of macromolecule biosynthetic process;GO:0016070//RNA metabolic process;GO:0006139//nucleobase-containing compound metabolic process;GO:0031326//regulation of cellular biosynthetic process;GO:0019219//regulation of nucleobase-containing compound metabolic process;GO:0044271//cellular nitrogen compound biosynthetic process;GO:2001141//regulation of RNA biosynthetic process;G…
2	Q2-3	40660001	64680000	upper	--	0.925276	Zm00001d003627	--	-	-	-	-	-	-	-	-
2	Q2-3	40660001	64680000	upper	--	0.925276	Zm00001d003628	--	-	-	-	-	-	GO:0044425//membrane part;GO:0016020//membrane;GO:0031224//intrinsic component of membrane;GO:0016021//integral component of membrane	GO:0022857//transmembrane transporter activity;GO:0005215//transporter activity	GO:1902578//single-organism localization;GO:0006810//transport;GO:0044699//single-organism process;GO:0051234//establishment of localization;GO:0044765//single-organism transport;GO:0009987//cellular process;GO:0051179//localization;GO:0044763//single-organism cellular process;GO:0055085//transmembrane transport
2	Q2-3	40660001	64680000	upper	--	0.925276	Zm00001d003629	MSR2	O-fucosyltransferase family protein	-	-	-	-	-	GO:0016757//transferase activity, transferring glycosyl groups;GO:0016740//transferase activity;GO:0003824//catalytic activity	-
2	Q2-3	40660001	64680000	upper	--	0.925276	Zm00001d003630	Acot13	Thioesterase superfamily protein	-	-	-	-	-	GO:0016790//thiolester hydrolase activity;GO:0016788//hydrolase activity, acting on ester bonds;GO:0016289//CoA hydrolase activity;GO:0016787//hydrolase activity;GO:0003824//catalytic activity;GO:0047617//acyl-CoA hydrolase activity	-
2	Q2-3	40660001	64680000	upper	--	0.925276	Zm00001d003631	--	OSJNBa0006B20.2 protein; protein	-	-	-	-	-	-	-
2	Q2-3	40660001	64680000	upper	--	0.925276	Zm00001d003632	UVR8	regulator of chromosome condensation2	-	-	-	-	GO:0043229//intracellular organelle;GO:0043228//non-membrane-bounded organelle;GO:0044422//organelle part;GO:0044424//intracellular part;GO:0032991//macromolecular complex;GO:0043226//organelle;GO:0005634//nucleus;GO:0044446//intracellular organelle part;GO:0044427//chromosomal part;GO:0005623//cell;GO:0044444//cytoplasmic part;GO:0043232//intracellular non-membrane-bounded organelle;GO:0005622//…	GO:0044877//macromolecular complex binding;GO:0038023//signaling receptor activity;GO:0042803//protein homodimerization activity;GO:0042802//identical protein binding;GO:0003682//chromatin binding;GO:0005515//protein binding;GO:0060089//molecular transducer activity;GO:0004871//signal transducer activity;GO:0005488//binding;GO:0004872//receptor activity;GO:0009881//photoreceptor activity;GO:00469…	GO:0042752//regulation of circadian rhythm;GO:0009314//response to radiation;GO:0050896//response to stimulus;GO:0044700//single organism signaling;GO:0023052//signaling;GO:0050794//regulation of cellular process;GO:0009416//response to light stimulus;GO:0007154//cell communication;GO:0065007//biological regulation;GO:0009987//cellular process;GO:0009605//response to external stimulus;GO:0009411/…
2	Q2-3	40660001	64680000	upper	--	0.925276	Zm00001d003635	--	-	-	-	-	-	-	-	-
2	Q2-3	40660001	64680000	upper	--	0.925276	Zm00001d003636	Os03g0832400	-	-	-	-	-	GO:0016021//integral component of membrane;GO:0016020//membrane;GO:0044425//membrane part;GO:0031224//intrinsic component of membrane	-	-
2	Q2-3	40660001	64680000	upper	--	0.925276	Zm00001d003637	PFP-ALPHA	Pyrophosphate--fructose 6-phosphate 1-phosphotransferase subunit beta 2	Metabolism	Global and overview maps;Carbohydrate metabolism	ko01100//Metabolic pathways;ko01110//Biosynthesis of secondary metabolites;ko00010//Glycolysis / Gluconeogenesis;ko00051//Fructose and mannose metabolism;ko00030//Pentose phosphate pathway	K00895	GO:0005623//cell;GO:0044464//cell part;GO:0044444//cytoplasmic part;GO:0005622//intracellular;GO:0044424//intracellular part;GO:0005737//cytoplasm;GO:0005829//cytosol	GO:0019200//carbohydrate kinase activity;GO:0016773//phosphotransferase activity, alcohol group as acceptor;GO:0003824//catalytic activity;GO:0016772//transferase activity, transferring phosphorus-containing groups;GO:0016740//transferase activity;GO:0016301//kinase activity;GO:0047334//diphosphate-fructose-6-phosphate 1-phosphotransferase activity;GO:0008443//phosphofructokinase activity;GO:0003…	GO:0044281//small molecule metabolic process;GO:0006793//phosphorus metabolic process;GO:0006139//nucleobase-containing compound metabolic process;GO:0034284//response to monosaccharide;GO:0019637//organophosphate metabolic process;GO:0009116//nucleoside metabolic process;GO:0016052//carbohydrate catabolic process;GO:0009987//cellular process;GO:0009056//catabolic process;GO:0006163//purine nucle…
2	Q2-3	40660001	64680000	upper	--	0.925276	Zm00001d003638	PFP-ALPHA2	Pyrophosphate--fructose 6-phosphate 1-phosphotransferase subunit alpha 2	Metabolism	Carbohydrate metabolism;Global and overview maps	ko01100//Metabolic pathways;ko01110//Biosynthesis of secondary metabolites;ko00010//Glycolysis / Gluconeogenesis;ko00051//Fructose and mannose metabolism;ko00030//Pentose phosphate pathway	K00895	-	GO:0016772//transferase activity, transferring phosphorus-containing groups;GO:0003824//catalytic activity;GO:0016740//transferase activity;GO:0016773//phosphotransferase activity, alcohol group as acceptor;GO:0016301//kinase activity;GO:0008443//phosphofructokinase activity;GO:0019200//carbohydrate kinase activity;GO:0003872//6-phosphofructokinase activity	GO:1901360//organic cyclic compound metabolic process;GO:0046496//nicotinamide nucleotide metabolic process;GO:0016052//carbohydrate catabolic process;GO:0046034//ATP metabolic process;GO:0034641//cellular nitrogen compound metabolic process;GO:1901564//organonitrogen compound metabolic process;GO:0009141//nucleoside triphosphate metabolic process;GO:0044710//single-organism metabolic process;GO:…
2	Q2-3	40660001	64680000	upper	--	0.925276	Zm00001d003639	CPK13	AT4G35310 (E=9e-076) CPK5 ATCPK5 | CPK5 (calmodulin-domain protein kinase 5); ATP binding / calcium ion binding / calmodulin-dependent protein kinase/ kinase/ protein kinase/ protein serine/threonine kinase	Organismal Systems	Environmental adaptation	ko04626//Plant-pathogen interaction	K13412	-	GO:0046872//metal ion binding;GO:0016740//transferase activity;GO:0043169//cation binding;GO:0005509//calcium ion binding;GO:0003824//catalytic activity;GO:0016772//transferase activity, transferring phosphorus-containing groups;GO:0043167//ion binding;GO:0005488//binding;GO:0016301//kinase activity	GO:0008152//metabolic process;GO:0006793//phosphorus metabolic process;GO:0009987//cellular process;GO:0006796//phosphate-containing compound metabolic process;GO:0016310//phosphorylation;GO:0044237//cellular metabolic process
2	Q2-3	40660001	64680000	upper	--	0.925276	Zm00001d003640	TCHQD	Glutathione S-transferase TCHQD	-	-	-	-	GO:0016020//membrane;GO:0071944//cell periphery;GO:0005623//cell;GO:0005886//plasma membrane;GO:0044464//cell part	GO:0005515//protein binding;GO:0003824//catalytic activity;GO:0016740//transferase activity;GO:0005488//binding	GO:0080090//regulation of primary metabolic process;GO:0010556//regulation of macromolecule biosynthetic process;GO:0019222//regulation of metabolic process;GO:0010468//regulation of gene expression;GO:0009889//regulation of biosynthetic process;GO:0050794//regulation of cellular process;GO:0051171//regulation of nitrogen compound metabolic process;GO:0019219//regulation of nucleobase-containing …
2	Q2-3	40660001	64680000	upper	--	0.925276	Zm00001d003641	--	-	-	-	-	-	-	-	-
2	Q2-3	40660001	64680000	upper	--	0.925276	Zm00001d003643	APX8	L-ascorbate peroxidase S chloroplastic/mitochondrial	Metabolism	Metabolism of other amino acids;Carbohydrate metabolism	ko00480//Glutathione metabolism;ko00053//Ascorbate and aldarate metabolism	K00434	-	GO:0003824//catalytic activity;GO:0016684//oxidoreductase activity, acting on peroxide as acceptor;GO:0020037//heme binding;GO:0004601//peroxidase activity;GO:0046906//tetrapyrrole binding;GO:0016491//oxidoreductase activity;GO:0097159//organic cyclic compound binding;GO:0005488//binding;GO:1901363//heterocyclic compound binding;GO:0016209//antioxidant activity	GO:0042743//hydrogen peroxide metabolic process;GO:0042744//hydrogen peroxide catabolic process;GO:0009056//catabolic process;GO:0006950//response to stress;GO:0009987//cellular process;GO:0098754//detoxification;GO:1990748//cellular detoxification;GO:0070887//cellular response to chemical stimulus;GO:0055114//oxidation-reduction process;GO:0000302//response to reactive oxygen species;GO:0034599/…
2	Q2-3	40660001	64680000	upper	--	0.925276	Zm00001d003644	KIN7E	Kinesin-like protein KIN-7C mitochondrial	-	-	-	-	GO:0044424//intracellular part;GO:0044446//intracellular organelle part;GO:0099513//polymeric cytoskeletal fiber;GO:0099512//supramolecular fiber;GO:0005871//kinesin complex;GO:0044464//cell part;GO:0016020//membrane;GO:0043226//organelle;GO:0043232//intracellular non-membrane-bounded organelle;GO:0005622//intracellular;GO:0043234//protein complex;GO:0032991//macromolecular complex;GO:0005623//ce…	GO:0043168//anion binding;GO:0030554//adenyl nucleotide binding;GO:0016787//hydrolase activity;GO:0035639//purine ribonucleoside triphosphate binding;GO:0001882//nucleoside binding;GO:0097367//carbohydrate derivative binding;GO:0001883//purine nucleoside binding;GO:0005515//protein binding;GO:0097159//organic cyclic compound binding;GO:0008092//cytoskeletal protein binding;GO:0005524//ATP binding…	GO:0006928//movement of cell or subcellular component;GO:0044763//single-organism cellular process;GO:0007018//microtubule-based movement;GO:0009987//cellular process;GO:0044699//single-organism process;GO:0007017//microtubule-based process
2	Q2-3	40660001	64680000	upper	--	0.925276	Zm00001d003645	ZHD8	ZF-HD homeobox protein	-	-	-	-	-	GO:0003677//DNA binding;GO:0003676//nucleic acid binding;GO:0097159//organic cyclic compound binding;GO:0005488//binding;GO:1901363//heterocyclic compound binding	-
2	Q2-3	40660001	64680000	upper	nonsynonymous	0.925276	Zm00001d003646	CDKAL1	Methylthiotransferase	-	-	-	-	GO:0043229//intracellular organelle;GO:0044464//cell part;GO:0043226//organelle;GO:0005737//cytoplasm;GO:0005622//intracellular;GO:0012505//endomembrane system;GO:0005623//cell;GO:0043231//intracellular membrane-bounded organelle;GO:0005783//endoplasmic reticulum;GO:0044444//cytoplasmic part;GO:0043227//membrane-bounded organelle;GO:0044424//intracellular part	GO:0035596//methylthiotransferase activity;GO:0050497//transferase activity, transferring alkylthio groups;GO:0051539//4 iron, 4 sulfur cluster binding;GO:0016740//transferase activity;GO:0003824//catalytic activity;GO:0051536//iron-sulfur cluster binding;GO:0035598//N6-threonylcarbomyladenosine methylthiotransferase activity;GO:0016782//transferase activity, transferring sulfur-containing groups…	GO:0035600//tRNA methylthiolation;GO:0090304//nucleic acid metabolic process;GO:0009451//RNA modification;GO:0071704//organic substance metabolic process;GO:0006400//tRNA modification;GO:0008033//tRNA processing;GO:0006399//tRNA metabolic process;GO:0016070//RNA metabolic process;GO:0044238//primary metabolic process;GO:1901360//organic cyclic compound metabolic process;GO:0034470//ncRNA processi…
2	Q2-3	40660001	64680000	upper	--	0.925276	Zm00001d003648	IDM1	Increased DNA methylation 1	-	-	-	-	GO:0043231//intracellular membrane-bounded organelle;GO:0005634//nucleus;GO:0044425//membrane part;GO:0031224//intrinsic component of membrane;GO:0016021//integral component of membrane;GO:0043226//organelle;GO:0043227//membrane-bounded organelle;GO:0016020//membrane;GO:0044464//cell part;GO:0043229//intracellular organelle;GO:0005623//cell;GO:0044424//intracellular part;GO:0005622//intracellular	GO:0000977//RNA polymerase II regulatory region sequence-specific DNA binding;GO:0016407//acetyltransferase activity;GO:0005488//binding;GO:0046872//metal ion binding;GO:0016747//transferase activity, transferring acyl groups other than amino-acyl groups;GO:0097159//organic cyclic compound binding;GO:1990837//sequence-specific double-stranded DNA binding;GO:0003690//double-stranded DNA binding;GO…	GO:0010557//positive regulation of macromolecule biosynthetic process;GO:0009889//regulation of biosynthetic process;GO:0045893//positive regulation of transcription, DNA-templated;GO:0023052//signaling;GO:0010468//regulation of gene expression;GO:1902680//positive regulation of RNA biosynthetic process;GO:0006357//regulation of transcription from RNA polymerase II promoter;GO:0050789//regulation…
2	Q2-3	40660001	64680000	upper	nonsynonymous	0.925276	Zm00001d003649	--	OSJNBa0088K19.7 protein	-	-	-	-	-	-	-
2	Q2-3	40660001	64680000	upper	synonymous	0.925276	Zm00001d003650	--	-	-	-	-	-	-	-	-
2	Q2-3	40660001	64680000	upper	--	0.925276	Zm00001d003651	--	-	-	-	-	-	-	-	-
2	Q2-3	40660001	64680000	upper	--	0.925276	Zm00001d003652	At4g06676	Protein EI24 homolog	-	-	-	-	GO:0031224//intrinsic component of membrane;GO:0005622//intracellular;GO:0005783//endoplasmic reticulum;GO:0012505//endomembrane system;GO:0043231//intracellular membrane-bounded organelle;GO:0005623//cell;GO:0044444//cytoplasmic part;GO:0044464//cell part;GO:0043229//intracellular organelle;GO:0043226//organelle;GO:0016021//integral component of membrane;GO:0005737//cytoplasm;GO:0043227//membran…	-	GO:0016236//macroautophagy;GO:0006914//autophagy;GO:0009987//cellular process
2	Q2-3	40660001	64680000	upper	nonframeshift insertion	0.925276	Zm00001d003653	--	SLL1 protein	-	-	-	-	GO:0016020//membrane;GO:0044425//membrane part;GO:0031224//intrinsic component of membrane;GO:0016021//integral component of membrane	-	-
2	Q2-3	40660001	64680000	upper	synonymous	0.925276	Zm00001d003654	PDIL5-2	protein disulfide isomerase10	Genetic Information Processing	Folding, sorting and degradation	ko04141//Protein processing in endoplasmic reticulum	K09580	GO:0044424//intracellular part;GO:0012505//endomembrane system;GO:0005783//endoplasmic reticulum;GO:0005622//intracellular;GO:0031224//intrinsic component of membrane;GO:0005623//cell;GO:0043226//organelle;GO:0005737//cytoplasm;GO:0044464//cell part;GO:0044444//cytoplasmic part;GO:0043231//intracellular membrane-bounded organelle;GO:0043227//membrane-bounded organelle;GO:0016020//membrane;GO:0016…	GO:0016864//intramolecular oxidoreductase activity, transposing S-S bonds;GO:0016853//isomerase activity;GO:0003824//catalytic activity;GO:0016860//intramolecular oxidoreductase activity;GO:0003756//protein disulfide isomerase activity	GO:0044699//single-organism process;GO:0033554//cellular response to stress;GO:0050794//regulation of cellular process;GO:0051716//cellular response to stimulus;GO:0034976//response to endoplasmic reticulum stress;GO:0050896//response to stimulus;GO:0009987//cellular process;GO:0065007//biological regulation;GO:0019725//cellular homeostasis;GO:0050789//regulation of biological process;GO:0045454/…
2	Q2-3	40660001	64680000	upper	--	0.925276	Zm00001d003655	At1g58060	DExH-box ATP-dependent RNA helicase DExH7 chloroplastic	-	-	-	-	GO:0016021//integral component of membrane;GO:0031224//intrinsic component of membrane;GO:0016020//membrane;GO:0044425//membrane part	GO:0017076//purine nucleotide binding;GO:0016887//ATPase activity;GO:0032549//ribonucleoside binding;GO:0032559//adenyl ribonucleotide binding;GO:1901265//nucleoside phosphate binding;GO:0016818//hydrolase activity, acting on acid anhydrides, in phosphorus-containing anhydrides;GO:0003723//RNA binding;GO:0001883//purine nucleoside binding;GO:0097367//carbohydrate derivative binding;GO:0017111//nu…	-
2	Q2-3	40660001	64680000	upper	--	0.925276	Zm00001d003656	--	hAT transposon superfamily protein	-	-	-	-	-	GO:0046983//protein dimerization activity;GO:0005488//binding;GO:0005515//protein binding	-
2	Q2-3	40660001	64680000	upper	nonsynonymous	0.925276	Zm00001d003657	D8	Protein SCARECROW	-	-	-	-	GO:0043231//intracellular membrane-bounded organelle;GO:0044424//intracellular part;GO:0043229//intracellular organelle;GO:0005622//intracellular;GO:0005634//nucleus;GO:0043227//membrane-bounded organelle;GO:0005623//cell;GO:0044464//cell part;GO:0043226//organelle	GO:1901363//heterocyclic compound binding;GO:0043565//sequence-specific DNA binding;GO:0003676//nucleic acid binding;GO:0001071//nucleic acid binding transcription factor activity;GO:0003700//transcription factor activity, sequence-specific DNA binding;GO:0097159//organic cyclic compound binding;GO:0005488//binding;GO:0003677//DNA binding	GO:0044249//cellular biosynthetic process;GO:1903506//regulation of nucleic acid-templated transcription;GO:0051252//regulation of RNA metabolic process;GO:0006807//nitrogen compound metabolic process;GO:0016070//RNA metabolic process;GO:0097659//nucleic acid-templated transcription;GO:0071704//organic substance metabolic process;GO:0044237//cellular metabolic process;GO:0010467//gene expression;…
2	Q2-3	40660001	64680000	upper	synonymous	0.925276	Zm00001d003658	PUR3	Phosphoribosylglycinamide formyltransferase chloroplastic	Metabolism	Nucleotide metabolism;Global and overview maps;Metabolism of cofactors and vitamins	ko01100//Metabolic pathways;ko01110//Biosynthesis of secondary metabolites;ko00230//Purine metabolism;ko00670//One carbon pool by folate	K00601	GO:0043229//intracellular organelle;GO:0005622//intracellular;GO:0044464//cell part;GO:0005623//cell;GO:0005737//cytoplasm;GO:0043226//organelle;GO:0044424//intracellular part;GO:0009507//chloroplast;GO:0044444//cytoplasmic part;GO:0009536//plastid;GO:0043227//membrane-bounded organelle;GO:0043231//intracellular membrane-bounded organelle	GO:0003824//catalytic activity;GO:0016740//transferase activity;GO:0016741//transferase activity, transferring one-carbon groups;GO:0016742//hydroxymethyl-, formyl- and related transferase activity;GO:0004644//phosphoribosylglycinamide formyltransferase activity	GO:0046040//IMP metabolic process;GO:0034641//cellular nitrogen compound metabolic process;GO:0019637//organophosphate metabolic process;GO:0009150//purine ribonucleotide metabolic process;GO:1901135//carbohydrate derivative metabolic process;GO:0072521//purine-containing compound metabolic process;GO:0009167//purine ribonucleoside monophosphate metabolic process;GO:1901293//nucleoside phosphate …
2	Q2-3	40660001	64680000	upper	--	0.925276	Zm00001d003659	SAPK7	Serine/threonine-protein kinase SRK2A	Environmental Information Processing	Signal transduction	ko04075//Plant hormone signal transduction;ko04016//MAPK signaling pathway - plant	K14498	GO:0005634//nucleus;GO:0005622//intracellular;GO:0044464//cell part;GO:0044424//intracellular part;GO:0043231//intracellular membrane-bounded organelle;GO:0043229//intracellular organelle;GO:0043227//membrane-bounded organelle;GO:0005737//cytoplasm;GO:0043226//organelle;GO:0005623//cell	GO:0032555//purine ribonucleotide binding;GO:0032553//ribonucleotide binding;GO:0043168//anion binding;GO:0032559//adenyl ribonucleotide binding;GO:0030554//adenyl nucleotide binding;GO:1901265//nucleoside phosphate binding;GO:0036094//small molecule binding;GO:0001882//nucleoside binding;GO:0003824//catalytic activity;GO:0000166//nucleotide binding;GO:1901363//heterocyclic compound binding;GO:00…	GO:0016310//phosphorylation;GO:0044763//single-organism cellular process;GO:0006793//phosphorus metabolic process;GO:0036211//protein modification process;GO:0043170//macromolecule metabolic process;GO:0019538//protein metabolic process;GO:0043207//response to external biotic stimulus;GO:0043412//macromolecule modification;GO:0007154//cell communication;GO:0071704//organic substance metabolic pro…
2	Q2-3	40660001	64680000	upper	synonymous	0.925276	Zm00001d003660	At1g77540	Acetyltransferase	-	-	-	-	-	GO:0016747//transferase activity, transferring acyl groups other than amino-acyl groups;GO:0003824//catalytic activity;GO:0016740//transferase activity;GO:0016410//N-acyltransferase activity;GO:0016746//transferase activity, transferring acyl groups	GO:0043170//macromolecule metabolic process;GO:0071704//organic substance metabolic process;GO:0036211//protein modification process;GO:0043543//protein acylation;GO:0006473//protein acetylation;GO:0044238//primary metabolic process;GO:0044237//cellular metabolic process;GO:0006464//cellular protein modification process;GO:0044260//cellular macromolecule metabolic process;GO:0009987//cellular pro…
2	Q2-3	40660001	64680000	upper	--	0.925276	Zm00001d003661	SKIP32	F-box protein 7	-	-	-	-	GO:0031461//cullin-RING ubiquitin ligase complex;GO:1990234//transferase complex;GO:0000151//ubiquitin ligase complex;GO:0005623//cell;GO:0044424//intracellular part;GO:0044464//cell part;GO:0043234//protein complex;GO:0005737//cytoplasm;GO:1902494//catalytic complex;GO:0032991//macromolecular complex;GO:0019005//SCF ubiquitin ligase complex;GO:0005622//intracellular	GO:0004842//ubiquitin-protein transferase activity;GO:0016740//transferase activity;GO:0003824//catalytic activity;GO:0019787//ubiquitin-like protein transferase activity	GO:0006464//cellular protein modification process;GO:0016567//protein ubiquitination;GO:0006511//ubiquitin-dependent protein catabolic process;GO:0006508//proteolysis;GO:0031146//SCF-dependent proteasomal ubiquitin-dependent protein catabolic process;GO:0036211//protein modification process;GO:0009057//macromolecule catabolic process;GO:0051603//proteolysis involved in cellular protein catabolic …
2	Q2-3	40660001	64680000	upper	--	0.925276	Zm00001d003662	SKIP32	F-box protein 7	-	-	-	-	-	-	-
2	Q2-3	40660001	64680000	upper	--	0.925276	Zm00001d003663	grpE	Co-chaperone GrpE family protein	-	-	-	-	GO:0005739//mitochondrion;GO:0044429//mitochondrial part;GO:0009536//plastid;GO:0043229//intracellular organelle;GO:0009507//chloroplast;GO:0005759//mitochondrial matrix;GO:0044422//organelle part;GO:0031974//membrane-enclosed lumen;GO:0070013//intracellular organelle lumen;GO:0044464//cell part;GO:0005622//intracellular;GO:0005623//cell;GO:0044446//intracellular organelle part;GO:0043233//organe…	GO:0060589//nucleoside-triphosphatase regulator activity;GO:0097159//organic cyclic compound binding;GO:0000166//nucleotide binding;GO:0005488//binding;GO:0051087//chaperone binding;GO:0098772//molecular function regulator;GO:0030554//adenyl nucleotide binding;GO:1901265//nucleoside phosphate binding;GO:0060590//ATPase regulator activity;GO:1901363//heterocyclic compound binding;GO:0000774//adeny…	GO:0050789//regulation of biological process;GO:0050790//regulation of catalytic activity;GO:0065009//regulation of molecular function;GO:0019222//regulation of metabolic process;GO:0006457//protein folding;GO:0009987//cellular process;GO:0065007//biological regulation
2	Q2-3	40660001	64680000	upper	--	0.925276	Zm00001d003664	--	-	-	-	-	-	-	-	-
2	Q2-3	40660001	64680000	upper	synonymous	0.925276	Zm00001d003666	MRS2-F	magnesium transporter7	-	-	-	-	GO:0031224//intrinsic component of membrane;GO:0016020//membrane;GO:0044425//membrane part;GO:0016021//integral component of membrane	GO:0072509//divalent inorganic cation transmembrane transporter activity;GO:0022891//substrate-specific transmembrane transporter activity;GO:0046873//metal ion transmembrane transporter activity;GO:0015075//ion transmembrane transporter activity;GO:0008324//cation transmembrane transporter activity;GO:0022892//substrate-specific transporter activity;GO:0022857//transmembrane transporter activity…	GO:0009987//cellular process;GO:1902578//single-organism localization;GO:0030001//metal ion transport;GO:0072511//divalent inorganic cation transport;GO:0055085//transmembrane transport;GO:0044699//single-organism process;GO:0015693//magnesium ion transport;GO:1903830//magnesium ion transmembrane transport;GO:0006812//cation transport;GO:0051234//establishment of localization;GO:0051179//localiza…
2	Q2-3	40660001	64680000	upper	synonymous	0.925276	Zm00001d003667	Os04g0430800	thioredoxin M3	-	-	-	-	GO:0044464//cell part;GO:0005622//intracellular;GO:0005737//cytoplasm;GO:0044424//intracellular part;GO:0005623//cell	GO:0098772//molecular function regulator;GO:0008047//enzyme activator activity;GO:0016667//oxidoreductase activity, acting on a sulfur group of donors;GO:0015036//disulfide oxidoreductase activity;GO:0030234//enzyme regulator activity;GO:0047134//protein-disulfide reductase activity;GO:0016668//oxidoreductase activity, acting on a sulfur group of donors, NAD(P) as acceptor;GO:0016491//oxidoreduct…	GO:0042592//homeostatic process;GO:0009987//cellular process;GO:0009893//positive regulation of metabolic process;GO:0050790//regulation of catalytic activity;GO:0065008//regulation of biological quality;GO:0048518//positive regulation of biological process;GO:0065007//biological regulation;GO:0071704//organic substance metabolic process;GO:0050794//regulation of cellular process;GO:0050789//regu…
2	Q2-3	40660001	64680000	upper	synonymous	0.925276	Zm00001d003668	SBT1.7	Subtilisin-like protease SBT1.9	-	-	-	-	-	GO:0003824//catalytic activity;GO:0008233//peptidase activity;GO:0008236//serine-type peptidase activity;GO:0016787//hydrolase activity;GO:0070011//peptidase activity, acting on L-amino acid peptides;GO:0004252//serine-type endopeptidase activity;GO:0004175//endopeptidase activity;GO:0017171//serine hydrolase activity	GO:0008152//metabolic process;GO:0071704//organic substance metabolic process;GO:0019538//protein metabolic process;GO:0044238//primary metabolic process;GO:0006508//proteolysis;GO:0043170//macromolecule metabolic process
2	Q2-3	40660001	64680000	upper	synonymous	0.925276	Zm00001d003669	--	-	-	-	-	-	GO:0044425//membrane part;GO:0016020//membrane;GO:0031224//intrinsic component of membrane;GO:0016021//integral component of membrane	-	-
2	Q2-3	40660001	64680000	upper	--	0.925276	Zm00001d003670	At1g49730	Protein kinase superfamily protein	-	-	-	-	GO:0071944//cell periphery;GO:0031224//intrinsic component of membrane;GO:0044425//membrane part;GO:0016020//membrane;GO:0044464//cell part;GO:0005886//plasma membrane;GO:0005623//cell;GO:0016021//integral component of membrane	GO:0004675//transmembrane receptor protein serine/threonine kinase activity;GO:0004871//signal transducer activity;GO:0004888//transmembrane signaling receptor activity;GO:0032555//purine ribonucleotide binding;GO:0005524//ATP binding;GO:0016772//transferase activity, transferring phosphorus-containing groups;GO:0032550//purine ribonucleoside binding;GO:0038023//signaling receptor activity;GO:003…	GO:0050794//regulation of cellular process;GO:0009987//cellular process;GO:0006464//cellular protein modification process;GO:0007154//cell communication;GO:0065007//biological regulation;GO:0006793//phosphorus metabolic process;GO:0044238//primary metabolic process;GO:0044763//single-organism cellular process;GO:0043412//macromolecule modification;GO:0043170//macromolecule metabolic process;GO:00…
2	Q2-3	40660001	64680000	upper	--	0.925276	Zm00001d003671	At5g67130	Phospholipase C	-	-	-	-	-	GO:0016788//hydrolase activity, acting on ester bonds;GO:0042578//phosphoric ester hydrolase activity;GO:0003824//catalytic activity;GO:0016787//hydrolase activity;GO:0008081//phosphoric diester hydrolase activity	GO:0071704//organic substance metabolic process;GO:0008152//metabolic process;GO:0044699//single-organism process;GO:0044710//single-organism metabolic process;GO:0006629//lipid metabolic process;GO:0044238//primary metabolic process
2	Q2-3	40660001	64680000	upper	--	0.925276	Zm00001d003672	RPS10-1	40S ribosomal protein S10-1	Genetic Information Processing	Translation	ko03010//Ribosome	K02947	GO:0044464//cell part;GO:0005623//cell;GO:0043229//intracellular organelle;GO:0015935//small ribosomal subunit;GO:0005840//ribosome;GO:0043228//non-membrane-bounded organelle;GO:0005737//cytoplasm;GO:0005622//intracellular;GO:0044446//intracellular organelle part;GO:0022627//cytosolic small ribosomal subunit;GO:0044424//intracellular part;GO:0005829//cytosol;GO:0044444//cytoplasmic part;GO:004442…	GO:0003735//structural constituent of ribosome;GO:0005198//structural molecule activity	GO:0022613//ribonucleoprotein complex biogenesis;GO:0022618//ribonucleoprotein complex assembly;GO:0009987//cellular process;GO:0000028//ribosomal small subunit assembly;GO:0042254//ribosome biogenesis;GO:0071826//ribonucleoprotein complex subunit organization;GO:0006996//organelle organization;GO:0044085//cellular component biogenesis;GO:0042255//ribosome assembly;GO:0070925//organelle assembly;…
2	Q2-3	40660001	64680000	upper	--	0.925276	Zm00001d003673	At1g01540	Protein kinase superfamily protein	-	-	-	-	GO:0016021//integral component of membrane;GO:0016020//membrane;GO:0005623//cell;GO:0005886//plasma membrane;GO:0071944//cell periphery;GO:0044464//cell part;GO:0044425//membrane part;GO:0031224//intrinsic component of membrane	GO:0005524//ATP binding;GO:0032553//ribonucleotide binding;GO:0001883//purine nucleoside binding;GO:0016301//kinase activity;GO:0097367//carbohydrate derivative binding;GO:0016740//transferase activity;GO:0032549//ribonucleoside binding;GO:0032559//adenyl ribonucleotide binding;GO:0004675//transmembrane receptor protein serine/threonine kinase activity;GO:0003824//catalytic activity;GO:0035639//p…	GO:0044237//cellular metabolic process;GO:0019538//protein metabolic process;GO:0051716//cellular response to stimulus;GO:0009987//cellular process;GO:0006793//phosphorus metabolic process;GO:0050794//regulation of cellular process;GO:0044238//primary metabolic process;GO:0016310//phosphorylation;GO:0007167//enzyme linked receptor protein signaling pathway;GO:0007166//cell surface receptor signal…
2	Q2-3	40660001	64680000	upper	--	0.925276	Zm00001d003674	NAPRT2	Nicotinate phosphoribosyltransferase 2	Metabolism	Global and overview maps;Metabolism of cofactors and vitamins	ko01100//Metabolic pathways;ko00760//Nicotinate and nicotinamide metabolism	K00763	GO:0044424//intracellular part;GO:0044464//cell part;GO:0005622//intracellular;GO:0005829//cytosol;GO:0044444//cytoplasmic part;GO:0005737//cytoplasm;GO:0005623//cell	GO:0016763//transferase activity, transferring pentosyl groups;GO:0004516//nicotinate phosphoribosyltransferase activity;GO:0016740//transferase activity;GO:0016757//transferase activity, transferring glycosyl groups;GO:0004514//nicotinate-nucleotide diphosphorylase (carboxylating) activity;GO:0003824//catalytic activity	GO:0019438//aromatic compound biosynthetic process;GO:1901360//organic cyclic compound metabolic process;GO:0044281//small molecule metabolic process;GO:0072525//pyridine-containing compound biosynthetic process;GO:0044237//cellular metabolic process;GO:0044711//single-organism biosynthetic process;GO:0090407//organophosphate biosynthetic process;GO:0006139//nucleobase-containing compound metabol…
2	Q2-3	40660001	64680000	upper	nonsynonymous	0.925276	Zm00001d003675	NAPRT2	Nicotinate phosphoribosyltransferase 2	Metabolism	Metabolism of cofactors and vitamins;Global and overview maps	ko01100//Metabolic pathways;ko00760//Nicotinate and nicotinamide metabolism	K00763	GO:0005622//intracellular;GO:0005737//cytoplasm;GO:0005829//cytosol;GO:0044424//intracellular part;GO:0005623//cell;GO:0044464//cell part;GO:0044444//cytoplasmic part	GO:0003824//catalytic activity;GO:0016757//transferase activity, transferring glycosyl groups;GO:0016740//transferase activity;GO:0004514//nicotinate-nucleotide diphosphorylase (carboxylating) activity;GO:0016763//transferase activity, transferring pentosyl groups;GO:0004516//nicotinate phosphoribosyltransferase activity	GO:0044237//cellular metabolic process;GO:0044238//primary metabolic process;GO:0018130//heterocycle biosynthetic process;GO:0008152//metabolic process;GO:1901293//nucleoside phosphate biosynthetic process;GO:0019674//NAD metabolic process;GO:0009435//NAD biosynthetic process;GO:0006753//nucleoside phosphate metabolic process;GO:0019438//aromatic compound biosynthetic process;GO:0009165//nucleoti…
2	Q2-3	40660001	64680000	upper	synonymous	0.925276	Zm00001d003676	CSLH1	Cellulose synthase-like protein B3	-	-	-	-	GO:0044431//Golgi apparatus part;GO:0005886//plasma membrane;GO:0098791//Golgi subcompartment;GO:0031224//intrinsic component of membrane;GO:0012505//endomembrane system;GO:0071944//cell periphery;GO:0044425//membrane part;GO:0044444//cytoplasmic part;GO:0043231//intracellular membrane-bounded organelle;GO:0043227//membrane-bounded organelle;GO:0044464//cell part;GO:0044446//intracellular organel…	GO:0003824//catalytic activity;GO:0016757//transferase activity, transferring glycosyl groups;GO:0046527//glucosyltransferase activity;GO:0016740//transferase activity;GO:0016758//transferase activity, transferring hexosyl groups;GO:0008194//UDP-glycosyltransferase activity;GO:0016760//cellulose synthase (UDP-forming) activity;GO:0016759//cellulose synthase activity;GO:0035251//UDP-glucosyltransf…	GO:0044085//cellular component biogenesis;GO:0000281//mitotic cytokinesis;GO:0044237//cellular metabolic process;GO:0044042//glucan metabolic process;GO:0071554//cell wall organization or biogenesis;GO:0051273//beta-glucan metabolic process;GO:0005976//polysaccharide metabolic process;GO:0042546//cell wall biogenesis;GO:0009987//cellular process;GO:0044723//single-organism carbohydrate metabolic …
2	Q2-3	40660001	64680000	upper	--	0.925276	Zm00001d003677	--	Transcription factor bHLH95	-	-	-	-	-	GO:0005515//protein binding;GO:0046983//protein dimerization activity;GO:0005488//binding	-
2	Q2-3	40660001	64680000	upper	--	0.925276	Zm00001d003678	UBP27	Ubiquitin carboxyl-terminal hydrolase	-	-	-	-	GO:0044425//membrane part;GO:0016020//membrane;GO:0016021//integral component of membrane;GO:0031224//intrinsic component of membrane	GO:0036459//thiol-dependent ubiquitinyl hydrolase activity;GO:0016787//hydrolase activity;GO:0101005//ubiquitinyl hydrolase activity;GO:0004175//endopeptidase activity;GO:0004843//thiol-dependent ubiquitin-specific protease activity;GO:0019783//ubiquitin-like protein-specific protease activity;GO:0070011//peptidase activity, acting on L-amino acid peptides;GO:0003824//catalytic activity;GO:000419…	GO:0016579//protein deubiquitination;GO:0043412//macromolecule modification;GO:1901575//organic substance catabolic process;GO:0043632//modification-dependent macromolecule catabolic process;GO:0044238//primary metabolic process;GO:0070646//protein modification by small protein removal;GO:0006511//ubiquitin-dependent protein catabolic process;GO:0008152//metabolic process;GO:0044267//cellular pro…
2	Q2-3	40660001	64680000	upper	nonsynonymous	0.925276	Zm00001d003679	ASHH1	Histone-lysine N-methyltransferase ASHH1	-	-	-	-	GO:0005634//nucleus;GO:0043229//intracellular organelle;GO:0044427//chromosomal part;GO:0043228//non-membrane-bounded organelle;GO:0044464//cell part;GO:0044422//organelle part;GO:0043226//organelle;GO:0043232//intracellular non-membrane-bounded organelle;GO:0000785//chromatin;GO:0044446//intracellular organelle part;GO:0043227//membrane-bounded organelle;GO:0032991//macromolecular complex;GO:004…	GO:0016278//lysine N-methyltransferase activity;GO:0005515//protein binding;GO:0008757//S-adenosylmethionine-dependent methyltransferase activity;GO:0046975//histone methyltransferase activity (H3-K36 specific);GO:0005488//binding;GO:0018024//histone-lysine N-methyltransferase activity;GO:0003824//catalytic activity;GO:0016279//protein-lysine N-methyltransferase activity;GO:0008168//methyltransfe…	GO:0019222//regulation of metabolic process;GO:0010556//regulation of macromolecule biosynthetic process;GO:0050789//regulation of biological process;GO:0032259//methylation;GO:0060255//regulation of macromolecule metabolic process;GO:0018022//peptidyl-lysine methylation;GO:2000112//regulation of cellular macromolecule biosynthetic process;GO:0019219//regulation of nucleobase-containing compound …
2	Q2-3	40660001	64680000	upper	--	0.925276	Zm00001d003680	RPL3	60S ribosomal protein L3-1	Genetic Information Processing	Translation	ko03010//Ribosome	K02925	GO:0043229//intracellular organelle;GO:0005623//cell;GO:0005737//cytoplasm;GO:0043228//non-membrane-bounded organelle;GO:0043226//organelle;GO:0044444//cytoplasmic part;GO:0030529//intracellular ribonucleoprotein complex;GO:0005840//ribosome;GO:0005622//intracellular;GO:0044464//cell part;GO:0032991//macromolecular complex;GO:1990904//ribonucleoprotein complex;GO:0043232//intracellular non-membra…	GO:0003735//structural constituent of ribosome;GO:0005198//structural molecule activity	GO:0043170//macromolecule metabolic process;GO:0044238//primary metabolic process;GO:0044237//cellular metabolic process;GO:0008152//metabolic process;GO:0019538//protein metabolic process;GO:0043043//peptide biosynthetic process;GO:0006807//nitrogen compound metabolic process;GO:0043604//amide biosynthetic process;GO:0071704//organic substance metabolic process;GO:0044271//cellular nitrogen comp…
2	Q2-3	40660001	64680000	upper	--	0.925276	Zm00001d003682	--	-	-	-	-	-	-	-	-
2	Q2-3	40660001	64680000	upper	synonymous	0.925276	Zm00001d003683	RPL3	60S ribosomal protein L3-1	Genetic Information Processing	Translation	ko03010//Ribosome	K02925	GO:0005623//cell;GO:1990904//ribonucleoprotein complex;GO:0044424//intracellular part;GO:0022626//cytosolic ribosome;GO:0043229//intracellular organelle;GO:0015934//large ribosomal subunit;GO:0005840//ribosome;GO:0005829//cytosol;GO:0044445//cytosolic part;GO:0044464//cell part;GO:0005622//intracellular;GO:0030529//intracellular ribonucleoprotein complex;GO:0043232//intracellular non-membrane-bou…	GO:0005198//structural molecule activity;GO:0003735//structural constituent of ribosome	GO:0044271//cellular nitrogen compound biosynthetic process;GO:0034622//cellular macromolecular complex assembly;GO:0043043//peptide biosynthetic process;GO:0016043//cellular component organization;GO:0010467//gene expression;GO:0009059//macromolecule biosynthetic process;GO:0044238//primary metabolic process;GO:0019538//protein metabolic process;GO:0044260//cellular macromolecule metabolic proce…
2	Q2-3	40660001	64680000	upper	--	0.925276	Zm00001d003684	RPP25	Alba DNA/RNA-binding protein	Genetic Information Processing	Translation	ko03013//RNA transport;ko03008//Ribosome biogenesis in eukaryotes	K14525	-	GO:0097159//organic cyclic compound binding;GO:0003676//nucleic acid binding;GO:0005488//binding;GO:1901363//heterocyclic compound binding	-
2	Q2-3	40660001	64680000	upper	--	0.925276	Zm00001d003685	CSN8	COP9 signalosome complex subunit 8	-	-	-	-	GO:0005634//nucleus;GO:0005622//intracellular;GO:0008180//COP9 signalosome;GO:0043226//organelle;GO:0005737//cytoplasm;GO:0032991//macromolecular complex;GO:0044424//intracellular part;GO:0044464//cell part;GO:0044422//organelle part;GO:0005623//cell;GO:0043227//membrane-bounded organelle;GO:0044446//intracellular organelle part;GO:0043229//intracellular organelle;GO:0043231//intracellular membra…	-	GO:0022607//cellular component assembly;GO:0043623//cellular protein complex assembly;GO:0009987//cellular process;GO:0071840//cellular component organization or biogenesis;GO:0016043//cellular component organization;GO:0000338//protein deneddylation;GO:0044085//cellular component biogenesis;GO:0008152//metabolic process;GO:0006461//protein complex assembly;GO:0006464//cellular protein modificati…
2	Q2-3	40660001	64680000	upper	--	0.925276	Zm00001d003689	HIRL2	Hypersensitive-induced response protein 2	-	-	-	-	-	-	-
2	Q2-3	40660001	64680000	upper	--	0.925276	Zm00001d003690	XI-1	-	-	-	-	-	GO:0044430//cytoskeletal part;GO:0043226//organelle;GO:0043234//protein complex;GO:0044422//organelle part;GO:0044464//cell part;GO:0005856//cytoskeleton;GO:0032991//macromolecular complex;GO:0016459//myosin complex;GO:0015629//actin cytoskeleton;GO:0044424//intracellular part;GO:0043229//intracellular organelle;GO:0005622//intracellular;GO:0043228//non-membrane-bounded organelle;GO:0043232//intr…	GO:0032403//protein complex binding;GO:0001882//nucleoside binding;GO:0015631//tubulin binding;GO:0003824//catalytic activity;GO:0017076//purine nucleotide binding;GO:0017111//nucleoside-triphosphatase activity;GO:0043168//anion binding;GO:0005515//protein binding;GO:0016462//pyrophosphatase activity;GO:0032553//ribonucleotide binding;GO:0008092//cytoskeletal protein binding;GO:0044877//macromole…	GO:0007018//microtubule-based movement;GO:0006928//movement of cell or subcellular component;GO:0044763//single-organism cellular process;GO:0044699//single-organism process;GO:0007017//microtubule-based process;GO:0009987//cellular process
2	Q2-3	40660001	64680000	upper	--	0.925276	Zm00001d003691	SEC	Probable UDP-N-acetylglucosamine--peptide N-acetylglucosaminyltransferase SEC	Metabolism	Glycan biosynthesis and metabolism	ko00514//Other types of O-glycan biosynthesis	K09667	-	GO:0003824//catalytic activity;GO:0016740//transferase activity;GO:0016757//transferase activity, transferring glycosyl groups	GO:0009101//glycoprotein biosynthetic process;GO:1901137//carbohydrate derivative biosynthetic process;GO:0034645//cellular macromolecule biosynthetic process;GO:0043412//macromolecule modification;GO:0008152//metabolic process;GO:0044237//cellular metabolic process;GO:1901576//organic substance biosynthetic process;GO:0006493//protein O-linked glycosylation;GO:0044710//single-organism metabolic …
2	Q2-3	40660001	64680000	upper	nonsynonymous	0.925276	Zm00001d003693	--	hAT transposon superfamily protein	-	-	-	-	-	GO:0005488//binding;GO:0005515//protein binding;GO:0046983//protein dimerization activity	-
2	Q2-3	40660001	64680000	upper	--	0.925276	Zm00001d003695	--	-	-	-	-	-	-	-	-
2	Q2-3	40660001	64680000	upper	--	0.925276	Zm00001d003696	--	-	-	-	-	-	-	-	-
2	Q2-3	40660001	64680000	upper	--	0.925276	Zm00001d003698	CBSCBSPB3	CBS domain-containing protein CBSCBSPB2	-	-	-	-	-	-	-
2	Q2-3	40660001	64680000	upper	--	0.925276	Zm00001d003699	--	-	-	-	-	-	-	-	-
2	Q2-3	40660001	64680000	upper	--	0.925276	Zm00001d003701	--	-	-	-	-	-	-	-	-
2	Q2-3	40660001	64680000	upper	--	0.925276	Zm00001d003702	4CLL9	4-coumarate--CoA ligase-like 1	Metabolism	Metabolism of cofactors and vitamins;Amino acid metabolism;Biosynthesis of other secondary metabolites;Global and overview maps	ko01100//Metabolic pathways;ko01110//Biosynthesis of secondary metabolites;ko00940//Phenylpropanoid biosynthesis;ko00130//Ubiquinone and other terpenoid-quinone biosynthesis;ko00360//Phenylalanine metabolism	K01904	-	GO:0003824//catalytic activity;GO:0016874//ligase activity	GO:0008152//metabolic process
2	Q2-3	40660001	64680000	upper	--	0.925276	Zm00001d003703	LPPD	Lipid phosphate phosphatase delta	Metabolism	Lipid metabolism	ko00600//Sphingolipid metabolism	K04716	GO:0044425//membrane part;GO:0016020//membrane;GO:0031224//intrinsic component of membrane;GO:0016021//integral component of membrane	-	-
2	Q2-3	40660001	64680000	upper	--	0.925276	Zm00001d003705	--	-	-	-	-	-	-	-	-
2	Q2-3	40660001	64680000	upper	--	0.925276	Zm00001d003706	--	-	-	-	-	-	-	-	-
2	Q2-3	40660001	64680000	upper	--	0.925276	Zm00001d003707	PER72	Peroxidase 72	Metabolism	Biosynthesis of other secondary metabolites;Global and overview maps	ko01100//Metabolic pathways;ko01110//Biosynthesis of secondary metabolites;ko00940//Phenylpropanoid biosynthesis	K00430	GO:0005576//extracellular region	GO:0046906//tetrapyrrole binding;GO:0046872//metal ion binding;GO:0097159//organic cyclic compound binding;GO:0004601//peroxidase activity;GO:0003824//catalytic activity;GO:0016684//oxidoreductase activity, acting on peroxide as acceptor;GO:0043167//ion binding;GO:0016491//oxidoreductase activity;GO:0005488//binding;GO:0020037//heme binding;GO:0043169//cation binding;GO:0016209//antioxidant activ…	GO:0006950//response to stress;GO:0044712//single-organism catabolic process;GO:0006979//response to oxidative stress;GO:0050896//response to stimulus;GO:0072593//reactive oxygen species metabolic process;GO:0042744//hydrogen peroxide catabolic process;GO:0009056//catabolic process;GO:0044237//cellular metabolic process;GO:0044710//single-organism metabolic process;GO:0044248//cellular catabolic …
2	Q2-3	40660001	64680000	upper	--	0.925276	Zm00001d003709	PMEI28	Cell wall / vacuolar inhibitor of fructosidase 2	-	-	-	-	-	GO:0098772//molecular function regulator;GO:0004857//enzyme inhibitor activity;GO:0030234//enzyme regulator activity	GO:0050790//regulation of catalytic activity;GO:0009892//negative regulation of metabolic process;GO:0050789//regulation of biological process;GO:0065009//regulation of molecular function;GO:0048519//negative regulation of biological process;GO:0043086//negative regulation of catalytic activity;GO:0044092//negative regulation of molecular function;GO:0065007//biological regulation;GO:0019222//reg…
2	Q2-3	40660001	64680000	upper	--	0.925276	Zm00001d003710	SDG41	Protein SET DOMAIN GROUP 41	-	-	-	-	-	GO:0005488//binding;GO:0005515//protein binding	-
2	Q2-3	40660001	64680000	upper	--	0.925276	Zm00001d003712	--	abscisic acid stress ripening3	-	-	-	-	-	-	GO:0050896//response to stimulus;GO:0006950//response to stress
2	Q2-3	40660001	64680000	upper	--	0.925276	Zm00001d003713	SEC5B	Exocyst complex component SEC5A	-	-	-	-	GO:0044464//cell part;GO:0005623//cell;GO:0000145//exocyst;GO:0005737//cytoplasm;GO:0044424//intracellular part;GO:0044448//cell cortex part;GO:0044444//cytoplasmic part;GO:0032991//macromolecular complex;GO:0071944//cell periphery;GO:0005622//intracellular;GO:0005938//cell cortex;GO:0099568//cytoplasmic region;GO:0043234//protein complex	-	GO:0071822//protein complex subunit organization;GO:0045184//establishment of protein localization;GO:0044765//single-organism transport;GO:0016482//cytoplasmic transport;GO:0001927//exocyst assembly;GO:0043623//cellular protein complex assembly;GO:0008104//protein localization;GO:0071702//organic substance transport;GO:0015031//protein transport;GO:0051649//establishment of localization in cell;…
2	Q2-3	40660001	64680000	upper	--	0.925276	Zm00001d003714	--	-	-	-	-	-	-	-	-
2	Q2-3	40660001	64680000	upper	--	0.925276	Zm00001d003715	PAP7	Structural molecule	-	-	-	-	GO:0044435//plastid part;GO:0044434//chloroplast part;GO:0044444//cytoplasmic part;GO:0044424//intracellular part;GO:0043226//organelle;GO:0044446//intracellular organelle part;GO:0044464//cell part;GO:0009536//plastid;GO:0005623//cell;GO:0009570//chloroplast stroma;GO:0005737//cytoplasm;GO:0043231//intracellular membrane-bounded organelle;GO:0009507//chloroplast;GO:0043229//intracellular organel…	-	GO:0042181//ketone biosynthetic process;GO:0044249//cellular biosynthetic process;GO:0009108//coenzyme biosynthetic process;GO:1901663//quinone biosynthetic process;GO:0044763//single-organism cellular process;GO:1901661//quinone metabolic process;GO:0044710//single-organism metabolic process;GO:0044237//cellular metabolic process;GO:1901576//organic substance biosynthetic process;GO:0006732//coe…
2	Q2-3	40660001	64680000	upper	nonframeshift insertion	0.925276	Zm00001d003716	At1g09380	WAT1-related protein	-	-	-	-	GO:0005886//plasma membrane;GO:0031224//intrinsic component of membrane;GO:0044425//membrane part;GO:0044464//cell part;GO:0071944//cell periphery;GO:0016021//integral component of membrane;GO:0005623//cell;GO:0016020//membrane	GO:0005215//transporter activity;GO:0022857//transmembrane transporter activity	GO:0044699//single-organism process;GO:1902578//single-organism localization;GO:0006810//transport;GO:0051234//establishment of localization;GO:0044763//single-organism cellular process;GO:0055085//transmembrane transport;GO:0044765//single-organism transport;GO:0051179//localization;GO:0009987//cellular process
2	Q2-3	40660001	64680000	upper	synonymous	0.925276	Zm00001d003717	RCS3	Cysteine synthase 1	Metabolism	Energy metabolism;Amino acid metabolism;Global and overview maps	ko01100//Metabolic pathways;ko01110//Biosynthesis of secondary metabolites;ko01200//Carbon metabolism;ko01230//Biosynthesis of amino acids;ko00270//Cysteine and methionine metabolism;ko00920//Sulfur metabolism	K01738	GO:0005622//intracellular;GO:0044424//intracellular part;GO:0005623//cell;GO:0005737//cytoplasm;GO:0044464//cell part	GO:0097159//organic cyclic compound binding;GO:0043167//ion binding;GO:0016740//transferase activity;GO:0003824//catalytic activity;GO:0004124//cysteine synthase activity;GO:0016835//carbon-oxygen lyase activity;GO:1901363//heterocyclic compound binding;GO:0048037//cofactor binding;GO:0005488//binding;GO:0043168//anion binding;GO:0030170//pyridoxal phosphate binding;GO:0016829//lyase activity	GO:0000096//sulfur amino acid metabolic process;GO:0019752//carboxylic acid metabolic process;GO:1901566//organonitrogen compound biosynthetic process;GO:0009069//serine family amino acid metabolic process;GO:0009058//biosynthetic process;GO:1901564//organonitrogen compound metabolic process;GO:0008652//cellular amino acid biosynthetic process;GO:0006535//cysteine biosynthetic process from serine…
2	Q2-3	40660001	64680000	upper	--	0.925276	Zm00001d003718	--	-	-	-	-	-	GO:0044425//membrane part;GO:0016020//membrane;GO:0031224//intrinsic component of membrane;GO:0016021//integral component of membrane	-	-
2	Q2-3	40660001	64680000	upper	--	0.925276	Zm00001d003719	At3g49070	UPF0496 protein	-	-	-	-	GO:0044425//membrane part;GO:0016020//membrane;GO:0031224//intrinsic component of membrane;GO:0016021//integral component of membrane	-	-
2	Q2-3	40660001	64680000	upper	nonsynonymous	0.925276	Zm00001d003722	At3g49070	UPF0496 protein	-	-	-	-	GO:0016020//membrane;GO:0016021//integral component of membrane;GO:0031224//intrinsic component of membrane;GO:0044425//membrane part	GO:0003824//catalytic activity	-
2	Q2-3	40660001	64680000	upper	--	0.925276	Zm00001d003723	At2g19130	receptor-like protein kinase 4	-	-	-	-	GO:0005886//plasma membrane;GO:0044425//membrane part;GO:0044464//cell part;GO:0016020//membrane;GO:0005623//cell;GO:0031224//intrinsic component of membrane;GO:0016021//integral component of membrane;GO:0071944//cell periphery	GO:1901363//heterocyclic compound binding;GO:0016773//phosphotransferase activity, alcohol group as acceptor;GO:0000166//nucleotide binding;GO:0005524//ATP binding;GO:0005488//binding;GO:0097159//organic cyclic compound binding;GO:0032550//purine ribonucleoside binding;GO:0035639//purine ribonucleoside triphosphate binding;GO:0036094//small molecule binding;GO:0032549//ribonucleoside binding;GO:0…	GO:0044763//single-organism cellular process;GO:0044702//single organism reproductive process;GO:0043412//macromolecule modification;GO:0006793//phosphorus metabolic process;GO:0044699//single-organism process;GO:0006468//protein phosphorylation;GO:0016310//phosphorylation;GO:0036211//protein modification process;GO:0006464//cellular protein modification process;GO:0043170//macromolecule metaboli…
2	Q2-3	40660001	64680000	upper	--	0.925276	Zm00001d003724	--	SWIb domain-containing protein	-	-	-	-	-	GO:0005488//binding;GO:0005515//protein binding	-
2	Q2-3	40660001	64680000	upper	--	0.925276	Zm00001d003725	H3-7	Histone H3.2	-	-	-	-	GO:0043227//membrane-bounded organelle;GO:0044422//organelle part;GO:0032993//protein-DNA complex;GO:0044424//intracellular part;GO:0010369//chromocenter;GO:0044446//intracellular organelle part;GO:0005694//chromosome;GO:0005623//cell;GO:0044427//chromosomal part;GO:0043231//intracellular membrane-bounded organelle;GO:0000785//chromatin;GO:0043229//intracellular organelle;GO:0043226//organelle;GO…	GO:0005488//binding;GO:1901363//heterocyclic compound binding;GO:0046982//protein heterodimerization activity;GO:0046983//protein dimerization activity;GO:0097159//organic cyclic compound binding;GO:0005515//protein binding;GO:0003677//DNA binding;GO:0003676//nucleic acid binding	-
2	Q2-3	40660001	64680000	upper	--	0.925276	Zm00001d003726	MOR1	Protein MOR1	-	-	-	-	GO:0015630//microtubule cytoskeleton;GO:0043232//intracellular non-membrane-bounded organelle;GO:0044464//cell part;GO:0005623//cell;GO:0005874//microtubule;GO:0043228//non-membrane-bounded organelle;GO:0005815//microtubule organizing center;GO:0000775//chromosome, centromeric region;GO:0044427//chromosomal part;GO:0005694//chromosome;GO:0044446//intracellular organelle part;GO:0005856//cytoskele…	GO:0015631//tubulin binding;GO:0051010//microtubule plus-end binding;GO:0005515//protein binding;GO:0008017//microtubule binding;GO:0044877//macromolecular complex binding;GO:0032403//protein complex binding;GO:0008092//cytoskeletal protein binding;GO:0005488//binding	GO:0046785//microtubule polymerization;GO:0043933//macromolecular complex subunit organization;GO:0071840//cellular component organization or biogenesis;GO:0034622//cellular macromolecular complex assembly;GO:0007010//cytoskeleton organization;GO:0007049//cell cycle;GO:0044085//cellular component biogenesis;GO:0030951//establishment or maintenance of microtubule cytoskeleton polarity;GO:0022607//…
2	Q2-3	40660001	64680000	upper	--	0.925276	Zm00001d003727	HSL1	LRR receptor-like serine/threonine-protein kinase HSL2	-	-	-	-	-	GO:0000166//nucleotide binding;GO:0036094//small molecule binding;GO:0032555//purine ribonucleotide binding;GO:0004674//protein serine/threonine kinase activity;GO:0005524//ATP binding;GO:0043168//anion binding;GO:0032553//ribonucleotide binding;GO:0035639//purine ribonucleoside triphosphate binding;GO:0016301//kinase activity;GO:0017076//purine nucleotide binding;GO:0001882//nucleoside binding;G…	GO:0008152//metabolic process;GO:0044237//cellular metabolic process;GO:0006468//protein phosphorylation;GO:0006793//phosphorus metabolic process;GO:0006796//phosphate-containing compound metabolic process;GO:0071704//organic substance metabolic process;GO:0043170//macromolecule metabolic process;GO:0019538//protein metabolic process;GO:0044267//cellular protein metabolic process;GO:0043412//macr…
2	Q2-3	40660001	64680000	upper	--	0.925276	Zm00001d003728	NHX3	Sodium/hydrogen exchanger 2	-	-	-	-	GO:0044425//membrane part;GO:0016021//integral component of membrane;GO:0031224//intrinsic component of membrane;GO:0016020//membrane	GO:0016788//hydrolase activity, acting on ester bonds;GO:0004536//deoxyribonuclease activity;GO:0008324//cation transmembrane transporter activity;GO:0004519//endonuclease activity;GO:0022857//transmembrane transporter activity;GO:0015297//antiporter activity;GO:0015298//solute:cation antiporter activity;GO:0016787//hydrolase activity;GO:0015291//secondary active transmembrane transporter activit…	GO:0044765//single-organism transport;GO:0055085//transmembrane transport;GO:0044260//cellular macromolecule metabolic process;GO:0006725//cellular aromatic compound metabolic process;GO:0044238//primary metabolic process;GO:0006811//ion transport;GO:0090304//nucleic acid metabolic process;GO:0006818//hydrogen transport;GO:0006139//nucleobase-containing compound metabolic process;GO:0043170//macr…
2	Q2-3	40660001	64680000	upper	--	0.925276	Zm00001d003729	--	SWIb domain-containing protein	-	-	-	-	-	GO:0005488//binding;GO:0005515//protein binding	-
2	Q2-3	40660001	64680000	upper	--	0.925276	Zm00001d003730	H3-7	Histone H3.2	-	-	-	-	GO:0043228//non-membrane-bounded organelle;GO:0005634//nucleus;GO:0043232//intracellular non-membrane-bounded organelle;GO:0005622//intracellular;GO:0032993//protein-DNA complex;GO:0043227//membrane-bounded organelle;GO:0044815//DNA packaging complex;GO:0044427//chromosomal part;GO:0043234//protein complex;GO:0044422//organelle part;GO:0005623//cell;GO:0044464//cell part;GO:0000785//chromatin;GO:…	GO:0005515//protein binding;GO:1901363//heterocyclic compound binding;GO:0097159//organic cyclic compound binding;GO:0005488//binding;GO:0003676//nucleic acid binding;GO:0046982//protein heterodimerization activity;GO:0003677//DNA binding;GO:0046983//protein dimerization activity	-
2	Q2-3	40660001	64680000	upper	--	0.925276	Zm00001d003733	--	-	-	-	-	-	-	-	-
2	Q2-3	40660001	64680000	upper	--	0.925276	Zm00001d003735	--	Glutamate--tRNA ligase chloroplastic/mitochondrial	Genetic Information Processing;Metabolism	Metabolism of cofactors and vitamins;Global and overview maps;Translation	ko01100//Metabolic pathways;ko01110//Biosynthesis of secondary metabolites;ko00970//Aminoacyl-tRNA biosynthesis;ko00860//Porphyrin and chlorophyll metabolism	K01885	-	GO:0016874//ligase activity;GO:0003824//catalytic activity	-
2	Q2-3	40660001	64680000	upper	--	0.925276	Zm00001d003736	MNS1	Mannosyl-oligosaccharide 12-alpha-mannosidase MNS1	Metabolism;Genetic Information Processing	Glycan biosynthesis and metabolism;Folding, sorting and degradation;Global and overview maps	ko01100//Metabolic pathways;ko04141//Protein processing in endoplasmic reticulum;ko00510//N-Glycan biosynthesis	K01230	GO:0044431//Golgi apparatus part;GO:0044446//intracellular organelle part;GO:0044464//cell part;GO:0000139//Golgi membrane;GO:0098588//bounding membrane of organelle;GO:0043231//intracellular membrane-bounded organelle;GO:0005623//cell;GO:0016020//membrane;GO:0044424//intracellular part;GO:0031090//organelle membrane;GO:0012505//endomembrane system;GO:0043227//membrane-bounded organelle;GO:004322…	GO:0005509//calcium ion binding;GO:0004559//alpha-mannosidase activity;GO:0005488//binding;GO:0016787//hydrolase activity;GO:0016798//hydrolase activity, acting on glycosyl bonds;GO:0046872//metal ion binding;GO:0015924//mannosyl-oligosaccharide mannosidase activity;GO:0004571//mannosyl-oligosaccharide 1,2-alpha-mannosidase activity;GO:0003824//catalytic activity;GO:0043169//cation binding;GO:001…	GO:0006487//protein N-linked glycosylation;GO:1901137//carbohydrate derivative biosynthetic process;GO:0034645//cellular macromolecule biosynthetic process;GO:0044267//cellular protein metabolic process;GO:0006491//N-glycan processing;GO:0006464//cellular protein modification process;GO:0044249//cellular biosynthetic process;GO:0009058//biosynthetic process;GO:0043413//macromolecule glycosylation…
2	Q2-3	40660001	64680000	upper	--	0.925276	Zm00001d003739	--	-	-	-	-	-	-	-	-
2	Q2-3	40660001	64680000	upper	--	0.925276	Zm00001d003740	ESD4	ATP-dependent DNA helicase [Source:UniProtKB/TrEMBL;Acc:A0A1D6EBC6]	-	-	-	-	-	GO:0017111//nucleoside-triphosphatase activity;GO:0016817//hydrolase activity, acting on acid anhydrides;GO:0097159//organic cyclic compound binding;GO:0016462//pyrophosphatase activity;GO:0008233//peptidase activity;GO:0008234//cysteine-type peptidase activity;GO:0097367//carbohydrate derivative binding;GO:0043167//ion binding;GO:0005488//binding;GO:0016818//hydrolase activity, acting on acid an…	GO:0044710//single-organism metabolic process;GO:0044238//primary metabolic process;GO:0090304//nucleic acid metabolic process;GO:0071840//cellular component organization or biogenesis;GO:0051716//cellular response to stimulus;GO:0019538//protein metabolic process;GO:0032392//DNA geometric change;GO:0071103//DNA conformation change;GO:0006950//response to stress;GO:0065008//regulation of biologic…
2	Q2-3	40660001	64680000	upper	--	0.925276	Zm00001d003741	CYP82C2	-	Metabolism	Global and overview maps;Metabolism of terpenoids and polyketides	ko01100//Metabolic pathways;ko01110//Biosynthesis of secondary metabolites;ko00905//Brassinosteroid biosynthesis	K20623	GO:0016020//membrane;GO:0031224//intrinsic component of membrane;GO:0016021//integral component of membrane;GO:0044425//membrane part	GO:0005506//iron ion binding;GO:0020037//heme binding;GO:0097159//organic cyclic compound binding;GO:0016709//oxidoreductase activity, acting on paired donors, with incorporation or reduction of molecular oxygen, NAD(P)H as one donor, and incorporation of one atom of oxygen;GO:0046872//metal ion binding;GO:1901363//heterocyclic compound binding;GO:0043169//cation binding;GO:0003824//catalytic act…	GO:0044699//single-organism process;GO:0044710//single-organism metabolic process;GO:0055114//oxidation-reduction process;GO:0008152//metabolic process
2	Q2-3	40660001	64680000	upper	--	0.925276	Zm00001d003742	SPBC18H10.05	Protein phosphatase type 2A regulator/ signal transducer	-	-	-	-	-	GO:0017137//Rab GTPase binding;GO:0019899//enzyme binding;GO:0051020//GTPase binding;GO:0031267//small GTPase binding;GO:0005488//binding;GO:0017016//Ras GTPase binding;GO:0005515//protein binding	-
2	Q2-3	40660001	64680000	upper	--	0.925276	Zm00001d003743	MKS1	VQ motif family protein	Environmental Information Processing	Signal transduction	ko04016//MAPK signaling pathway - plant	K20725	GO:0043226//organelle;GO:0043231//intracellular membrane-bounded organelle;GO:0043229//intracellular organelle;GO:0044464//cell part;GO:0005623//cell;GO:0005634//nucleus;GO:0044424//intracellular part;GO:0043227//membrane-bounded organelle;GO:0005622//intracellular	-	-
2	Q2-3	40660001	64680000	upper	--	0.925276	Zm00001d003744	ACX2	Acyl-coenzyme A oxidase 2 peroxisomal	Metabolism;Cellular Processes	Global and overview maps;Lipid metabolism;Transport and catabolism	ko01100//Metabolic pathways;ko01110//Biosynthesis of secondary metabolites;ko04146//Peroxisome;ko01212//Fatty acid metabolism;ko00071//Fatty acid degradation;ko00592//alpha-Linolenic acid metabolism;ko01040//Biosynthesis of unsaturated fatty acids	K00232	GO:0043226//organelle;GO:0043227//membrane-bounded organelle;GO:0005622//intracellular;GO:0043229//intracellular organelle;GO:0005623//cell;GO:0005777//peroxisome;GO:0042579//microbody;GO:0043231//intracellular membrane-bounded organelle;GO:0044444//cytoplasmic part;GO:0044424//intracellular part;GO:0044464//cell part;GO:0005737//cytoplasm	GO:0001883//purine nucleoside binding;GO:0008289//lipid binding;GO:0004812//aminoacyl-tRNA ligase activity;GO:0043167//ion binding;GO:0032549//ribonucleoside binding;GO:0043177//organic acid binding;GO:0005524//ATP binding;GO:0016875//ligase activity, forming carbon-oxygen bonds;GO:0031406//carboxylic acid binding;GO:0016491//oxidoreductase activity;GO:0032553//ribonucleotide binding;GO:0043168//…	GO:0044763//single-organism cellular process;GO:0009059//macromolecule biosynthetic process;GO:0043604//amide biosynthetic process;GO:0016070//RNA metabolic process;GO:0019538//protein metabolic process;GO:0044237//cellular metabolic process;GO:0043603//cellular amide metabolic process;GO:0006412//translation;GO:0071704//organic substance metabolic process;GO:0009058//biosynthetic process;GO:0006…
2	Q2-3	40660001	64680000	upper	--	0.925276	Zm00001d003745	PUB23	E3 ubiquitin-protein ligase PUB23	-	-	-	-	-	GO:0016740//transferase activity;GO:0016874//ligase activity;GO:0019787//ubiquitin-like protein transferase activity;GO:0003824//catalytic activity;GO:0004842//ubiquitin-protein transferase activity	GO:0009987//cellular process;GO:0036211//protein modification process;GO:0006464//cellular protein modification process;GO:0044238//primary metabolic process;GO:0043170//macromolecule metabolic process;GO:0044237//cellular metabolic process;GO:0008152//metabolic process;GO:0043412//macromolecule modification;GO:0071704//organic substance metabolic process;GO:0044267//cellular protein metabolic pr…
2	Q2-3	40660001	64680000	upper	--	0.925276	Zm00001d003746	--	-	-	-	-	-	-	-	-
2	Q2-3	40660001	64680000	upper	--	0.925276	Zm00001d003747	--	-	-	-	-	-	-	-	-
2	Q2-3	40660001	64680000	upper	--	0.925276	Zm00001d003749	ALMT1	Aluminum-activated malate transporter 8	-	-	-	-	GO:0031090//organelle membrane;GO:0043226//organelle;GO:0043227//membrane-bounded organelle;GO:0000325//plant-type vacuole;GO:0044446//intracellular organelle part;GO:0005773//vacuole;GO:0098588//bounding membrane of organelle;GO:0031224//intrinsic component of membrane;GO:0005737//cytoplasm;GO:0005622//intracellular;GO:0009705//plant-type vacuole membrane;GO:0044464//cell part;GO:0044444//cytopl…	-	GO:0015740//C4-dicarboxylate transport;GO:1902578//single-organism localization;GO:0015849//organic acid transport;GO:0051234//establishment of localization;GO:0015711//organic anion transport;GO:0046942//carboxylic acid transport;GO:0006835//dicarboxylic acid transport;GO:0051179//localization;GO:0006820//anion transport;GO:0044699//single-organism process;GO:0071702//organic substance transport…
2	Q2-3	40660001	64680000	upper	--	0.925276	Zm00001d003750	DGD1	Digalactosyldiacylglycerol synthase 1 chloroplastic	Metabolism	Global and overview maps;Lipid metabolism	ko01100//Metabolic pathways;ko00561//Glycerolipid metabolism	K09480	GO:0031975//envelope;GO:0019867//outer membrane;GO:0043231//intracellular membrane-bounded organelle;GO:0098805//whole membrane;GO:0005737//cytoplasm;GO:0042170//plastid membrane;GO:0009536//plastid;GO:0044446//intracellular organelle part;GO:0009507//chloroplast;GO:0044434//chloroplast part;GO:0009941//chloroplast envelope;GO:0044435//plastid part;GO:0031090//organelle membrane;GO:0031967//organ…	-	GO:0044237//cellular metabolic process;GO:0019374//galactolipid metabolic process;GO:0006664//glycolipid metabolic process;GO:0071704//organic substance metabolic process;GO:0044255//cellular lipid metabolic process;GO:0008152//metabolic process;GO:0019375//galactolipid biosynthetic process;GO:1901576//organic substance biosynthetic process;GO:0044699//single-organism process;GO:0008610//lipid bi…
2	Q2-3	40660001	64680000	upper	synonymous	0.925276	Zm00001d003751	NHL1	NDR1/HIN1-like 1	-	-	-	-	GO:0044464//cell part;GO:0031224//intrinsic component of membrane;GO:0055044//symplast;GO:0046658//anchored component of plasma membrane;GO:0031225//anchored component of membrane;GO:0005911//cell-cell junction;GO:0005886//plasma membrane;GO:0030054//cell junction;GO:0044425//membrane part;GO:0071944//cell periphery;GO:0009506//plasmodesma;GO:0005623//cell;GO:0016020//membrane;GO:0016021//integra…	-	-
2	Q2-3	40660001	64680000	upper	--	0.925276	Zm00001d003753	FMT	-	-	-	-	-	GO:0005737//cytoplasm;GO:0005623//cell;GO:0005622//intracellular;GO:0044424//intracellular part;GO:0044464//cell part	-	-
2	Q2-3	40660001	64680000	upper	synonymous	0.925276	Zm00001d003754	SMXL3	Protein SMAX1-LIKE 3	-	-	-	-	-	-	GO:0044238//primary metabolic process;GO:0071704//organic substance metabolic process;GO:0019538//protein metabolic process;GO:0008152//metabolic process;GO:0043170//macromolecule metabolic process
2	Q2-3	40660001	64680000	upper	--	0.925276	Zm00001d003755	E2FA	Transcription factor E2FB	-	-	-	-	GO:0044798//nuclear transcription factor complex;GO:0032991//macromolecular complex;GO:0005622//intracellular;GO:0005634//nucleus;GO:0043231//intracellular membrane-bounded organelle;GO:0044422//organelle part;GO:0005667//transcription factor complex;GO:0044424//intracellular part;GO:0090575//RNA polymerase II transcription factor complex;GO:0043227//membrane-bounded organelle;GO:0044446//intrace…	GO:0008134//transcription factor binding;GO:0001228//transcriptional activator activity, RNA polymerase II transcription regulatory region sequence-specific binding;GO:0001071//nucleic acid binding transcription factor activity;GO:0001078//transcriptional repressor activity, RNA polymerase II core promoter proximal region sequence-specific binding;GO:0046983//protein dimerization activity;GO:0043…	GO:0009890//negative regulation of biosynthetic process;GO:0050789//regulation of biological process;GO:1902679//negative regulation of RNA biosynthetic process;GO:0019222//regulation of metabolic process;GO:0097659//nucleic acid-templated transcription;GO:0044249//cellular biosynthetic process;GO:0060255//regulation of macromolecule metabolic process;GO:0010605//negative regulation of macromolec…
2	Q2-3	40660001	64680000	upper	--	0.925276	Zm00001d003756	--	Transmembrane protein C20orf108	-	-	-	-	GO:0043227//membrane-bounded organelle;GO:0031984//organelle subcompartment;GO:0042651//thylakoid membrane;GO:0009535//chloroplast thylakoid membrane;GO:0044446//intracellular organelle part;GO:0016021//integral component of membrane;GO:0043226//organelle;GO:0044435//plastid part;GO:0044434//chloroplast part;GO:0043231//intracellular membrane-bounded organelle;GO:0009507//chloroplast;GO:0044436//…	-	-
2	Q2-3	40660001	64680000	upper	--	0.925276	Zm00001d003757	--	Bifunctional inhibitor/lipid-transfer protein/seed storage 2S albumin superfamily protein	-	-	-	-	-	GO:0043167//ion binding;GO:0005488//binding;GO:0008289//lipid binding;GO:0043168//anion binding;GO:0005504//fatty acid binding;GO:0033293//monocarboxylic acid binding;GO:0043177//organic acid binding;GO:0036094//small molecule binding;GO:0031406//carboxylic acid binding	GO:0098542//defense response to other organism;GO:0006950//response to stress;GO:0043207//response to external biotic stimulus;GO:0050896//response to stimulus;GO:0009627//systemic acquired resistance;GO:0009607//response to biotic stimulus;GO:0045087//innate immune response;GO:0051704//multi-organism process;GO:0002376//immune system process;GO:0051707//response to other organism;GO:0006952//def…
2	Q2-3	40660001	64680000	upper	--	0.925276	Zm00001d003758	SAPK4	Serine/threonine-protein kinase SRK2A	Environmental Information Processing	Signal transduction	ko04075//Plant hormone signal transduction;ko04016//MAPK signaling pathway - plant	K14498	-	GO:0032553//ribonucleotide binding;GO:0005524//ATP binding;GO:0016301//kinase activity;GO:0005488//binding;GO:0032559//adenyl ribonucleotide binding;GO:0032549//ribonucleoside binding;GO:0036094//small molecule binding;GO:0016772//transferase activity, transferring phosphorus-containing groups;GO:1901265//nucleoside phosphate binding;GO:0016740//transferase activity;GO:0001882//nucleoside binding…	GO:0044267//cellular protein metabolic process;GO:0006464//cellular protein modification process;GO:0043170//macromolecule metabolic process;GO:0044237//cellular metabolic process;GO:0043412//macromolecule modification;GO:0006793//phosphorus metabolic process;GO:0009987//cellular process;GO:0044260//cellular macromolecule metabolic process;GO:0071704//organic substance metabolic process;GO:003621…
2	Q2-3	40660001	64680000	upper	--	0.925276	Zm00001d003759	--	-	-	-	-	-	-	-	-
2	Q2-3	40660001	64680000	upper	--	0.925276	Zm00001d003760	--	Bifunctional inhibitor/lipid-transfer protein/seed storage 2S albumin superfamily protein	-	-	-	-	-	GO:0033293//monocarboxylic acid binding;GO:0043167//ion binding;GO:0031406//carboxylic acid binding;GO:0043168//anion binding;GO:0005504//fatty acid binding;GO:0043177//organic acid binding;GO:0008289//lipid binding;GO:0005488//binding;GO:0036094//small molecule binding	GO:0051704//multi-organism process;GO:0006950//response to stress;GO:0043207//response to external biotic stimulus;GO:0009605//response to external stimulus;GO:0045087//innate immune response;GO:0009627//systemic acquired resistance;GO:0006955//immune response;GO:0009814//defense response, incompatible interaction;GO:0050896//response to stimulus;GO:0006952//defense response;GO:0009607//response …
2	Q2-3	40660001	64680000	upper	--	0.925276	Zm00001d003761	COPT6	Copper transporter 1	-	-	-	-	GO:0005886//plasma membrane;GO:0005623//cell;GO:0044425//membrane part;GO:0071944//cell periphery;GO:0016020//membrane;GO:0016021//integral component of membrane;GO:0044464//cell part;GO:0031224//intrinsic component of membrane	GO:0005215//transporter activity;GO:0046873//metal ion transmembrane transporter activity;GO:0022892//substrate-specific transporter activity;GO:0015075//ion transmembrane transporter activity;GO:0022891//substrate-specific transmembrane transporter activity;GO:0022857//transmembrane transporter activity;GO:0005375//copper ion transmembrane transporter activity;GO:0022890//inorganic cation transm…	GO:0042592//homeostatic process;GO:0050801//ion homeostasis;GO:0048878//chemical homeostasis;GO:0098655//cation transmembrane transport;GO:0044765//single-organism transport;GO:0009987//cellular process;GO:0055080//cation homeostasis;GO:0046916//cellular transition metal ion homeostasis;GO:0065008//regulation of biological quality;GO:0065007//biological regulation;GO:0006812//cation transport;GO:…
2	Q2-3	40660001	64680000	upper	--	0.925276	Zm00001d003762	OFP13	Transcription repressor OFP13	-	-	-	-	-	-	GO:0051172//negative regulation of nitrogen compound metabolic process;GO:0031326//regulation of cellular biosynthetic process;GO:1903506//regulation of nucleic acid-templated transcription;GO:0048519//negative regulation of biological process;GO:0006355//regulation of transcription, DNA-templated;GO:0019219//regulation of nucleobase-containing compound metabolic process;GO:0080090//regulation of…
2	Q2-3	40660001	64680000	upper	--	0.925276	Zm00001d003763	--	-	-	-	-	-	-	-	-
2	Q2-3	40660001	64680000	upper	--	0.925276	Zm00001d003765	PCMP-E28	Putative pentatricopeptide repeat-containing protein	-	-	-	-	-	GO:0005488//binding;GO:0005515//protein binding	GO:0090304//nucleic acid metabolic process;GO:0044237//cellular metabolic process;GO:0016070//RNA metabolic process;GO:0034641//cellular nitrogen compound metabolic process;GO:1901360//organic cyclic compound metabolic process;GO:0008152//metabolic process;GO:0006807//nitrogen compound metabolic process;GO:0043412//macromolecule modification;GO:0046483//heterocycle metabolic process;GO:0044260//c…
2	Q2-3	40660001	64680000	upper	--	0.925276	Zm00001d003767	PSAO	Photosystem I subunit O	Metabolism	Energy metabolism	ko00195//Photosynthesis	K14332	GO:0005622//intracellular;GO:0098796//membrane protein complex;GO:0009507//chloroplast;GO:0044425//membrane part;GO:0009522//photosystem I;GO:0016021//integral component of membrane;GO:0044464//cell part;GO:0032991//macromolecular complex;GO:0044436//thylakoid part;GO:0043234//protein complex;GO:0016020//membrane;GO:0009536//plastid;GO:0043231//intracellular membrane-bounded organelle;GO:0034357/…	-	GO:0055114//oxidation-reduction process;GO:0009987//cellular process;GO:0044710//single-organism metabolic process;GO:0015979//photosynthesis;GO:0009767//photosynthetic electron transport chain;GO:0044763//single-organism cellular process;GO:0006091//generation of precursor metabolites and energy;GO:0008152//metabolic process;GO:0019684//photosynthesis, light reaction;GO:0022900//electron transpo…
2	Q2-3	40660001	64680000	upper	--	0.925276	Zm00001d003768	ATJ2	-	Genetic Information Processing	Folding, sorting and degradation	ko04141//Protein processing in endoplasmic reticulum	K09503	GO:0005737//cytoplasm;GO:0044444//cytoplasmic part;GO:0044464//cell part;GO:0005623//cell;GO:0044424//intracellular part;GO:0005622//intracellular;GO:0005829//cytosol	-	-
2	Q2-3	40660001	64680000	upper	--	0.925276	Zm00001d003769	--	Probable F-box protein At1g60180	-	-	-	-	-	GO:0005488//binding;GO:0005515//protein binding	-
2	Q2-3	40660001	64680000	upper	--	0.925276	Zm00001d003770	--	-	-	-	-	-	-	GO:0003676//nucleic acid binding;GO:0003723//RNA binding;GO:1901363//heterocyclic compound binding;GO:0005488//binding;GO:0097159//organic cyclic compound binding	-
2	Q2-3	40660001	64680000	upper	--	0.925276	Zm00001d003772	SR45A	Serine/arginine-rich splicing factor SR45a	-	-	-	-	GO:1990904//ribonucleoprotein complex;GO:0032991//macromolecular complex	GO:0005488//binding;GO:1901363//heterocyclic compound binding;GO:0003676//nucleic acid binding;GO:0097159//organic cyclic compound binding;GO:0003723//RNA binding	-
2	Q2-3	40660001	64680000	upper	--	0.925276	Zm00001d003773	Otud5	OTU-like cysteine protease family protein	-	-	-	-	-	GO:0061578//Lys63-specific deubiquitinase activity;GO:0070011//peptidase activity, acting on L-amino acid peptides;GO:0008233//peptidase activity;GO:0019783//ubiquitin-like protein-specific protease activity;GO:0008234//cysteine-type peptidase activity;GO:0101005//ubiquitinyl hydrolase activity;GO:0004843//thiol-dependent ubiquitin-specific protease activity;GO:0005515//protein binding;GO:0016787…	GO:0006464//cellular protein modification process;GO:0008152//metabolic process;GO:0043170//macromolecule metabolic process;GO:0043412//macromolecule modification;GO:0016579//protein deubiquitination;GO:0036211//protein modification process;GO:0070646//protein modification by small protein removal;GO:0044237//cellular metabolic process;GO:0070536//protein K63-linked deubiquitination;GO:0044260//c…
2	Q2-3	40660001	64680000	upper	--	0.925276	Zm00001d003774	--	Metallo-hydrolase/oxidoreductase superfamily protein	-	-	-	-	-	GO:0016787//hydrolase activity;GO:0003824//catalytic activity	-
2	Q2-3	40660001	64680000	upper	--	0.925276	Zm00001d003775	--	OJ000126_13.10 protein; protein	-	-	-	-	-	-	-
2	Q2-3	40660001	64680000	upper	nonframeshift insertion	0.925276	Zm00001d003776	CIN2	Beta-fructofuranosidase%2C insoluble isoenzyme 2	Metabolism	Carbohydrate metabolism;Global and overview maps	ko01100//Metabolic pathways;ko00500//Starch and sucrose metabolism;ko00052//Galactose metabolism	K01193	-	GO:0004564//beta-fructofuranosidase activity;GO:0004553//hydrolase activity, hydrolyzing O-glycosyl compounds;GO:0090599//alpha-glucosidase activity;GO:0004575//sucrose alpha-glucosidase activity;GO:0016787//hydrolase activity;GO:0015926//glucosidase activity;GO:0016798//hydrolase activity, acting on glycosyl bonds;GO:0003824//catalytic activity	GO:0044238//primary metabolic process;GO:0005975//carbohydrate metabolic process;GO:0008152//metabolic process;GO:0071704//organic substance metabolic process
2	Q2-3	40660001	64680000	upper	--	0.925276	Zm00001d003777	--	-	-	-	-	-	-	-	-
2	Q2-3	40660001	64680000	upper	synonymous	0.925276	Zm00001d003778	ABCB29	ABC transporter B family member 29 chloroplastic	-	-	-	-	GO:0044435//plastid part;GO:0044446//intracellular organelle part;GO:0044424//intracellular part;GO:0009507//chloroplast;GO:0043229//intracellular organelle;GO:0009526//plastid envelope;GO:0005622//intracellular;GO:0005623//cell;GO:0031975//envelope;GO:0044444//cytoplasmic part;GO:0043226//organelle;GO:0044464//cell part;GO:0043231//intracellular membrane-bounded organelle;GO:0005737//cytoplasm;G…	GO:0032555//purine ribonucleotide binding;GO:0016887//ATPase activity;GO:0030554//adenyl nucleotide binding;GO:0001883//purine nucleoside binding;GO:0097367//carbohydrate derivative binding;GO:0042626//ATPase activity, coupled to transmembrane movement of substances;GO:0042623//ATPase activity, coupled;GO:0016787//hydrolase activity;GO:0032549//ribonucleoside binding;GO:0043492//ATPase activity, …	GO:0006810//transport;GO:0044763//single-organism cellular process;GO:0044765//single-organism transport;GO:0009987//cellular process;GO:1902578//single-organism localization;GO:0055085//transmembrane transport;GO:0044699//single-organism process;GO:0051234//establishment of localization;GO:0051179//localization
2	Q2-3	40660001	64680000	upper	nonsynonymous	0.925276	Zm00001d003779	At3g28850	Glutaredoxin family protein	-	-	-	-	GO:0005911//cell-cell junction;GO:0030054//cell junction;GO:0055044//symplast;GO:0009506//plasmodesma;GO:0005623//cell	GO:0003824//catalytic activity;GO:0015036//disulfide oxidoreductase activity;GO:0015035//protein disulfide oxidoreductase activity;GO:0016491//oxidoreductase activity;GO:0016667//oxidoreductase activity, acting on a sulfur group of donors;GO:0009055//electron carrier activity	GO:0044763//single-organism cellular process;GO:0065007//biological regulation;GO:0050789//regulation of biological process;GO:0055114//oxidation-reduction process;GO:0045454//cell redox homeostasis;GO:0044699//single-organism process;GO:0022900//electron transport chain;GO:0019725//cellular homeostasis;GO:0044237//cellular metabolic process;GO:0065008//regulation of biological quality;GO:0050794…
2	Q2-3	40660001	64680000	upper	nonsynonymous	0.925276	Zm00001d003780	--	-	-	-	-	-	-	-	-
2	Q2-3	40660001	64680000	upper	--	0.925276	Zm00001d003781	ACA1	Alpha carbonic anhydrase 1 chloroplastic	Metabolism	Energy metabolism	ko00910//Nitrogen metabolism	K01674	-	GO:0004089//carbonate dehydratase activity;GO:0016835//carbon-oxygen lyase activity;GO:0046914//transition metal ion binding;GO:0008270//zinc ion binding;GO:0043169//cation binding;GO:0043167//ion binding;GO:0016829//lyase activity;GO:0005488//binding;GO:0046872//metal ion binding;GO:0003824//catalytic activity;GO:0016836//hydro-lyase activity	GO:0044281//small molecule metabolic process;GO:0044699//single-organism process;GO:0044710//single-organism metabolic process;GO:0009987//cellular process;GO:0008152//metabolic process;GO:0044237//cellular metabolic process;GO:0006730//one-carbon metabolic process;GO:0044763//single-organism cellular process
2	Q2-3	40660001	64680000	upper	--	0.925276	Zm00001d003782	--	-	-	-	-	-	-	-	-
2	Q2-3	40660001	64680000	upper	--	0.925276	Zm00001d003783	--	-	-	-	-	-	-	-	-
2	Q2-3	40660001	64680000	upper	synonymous	0.925276	Zm00001d003784	At2g27500	Glucan endo-13-beta-glucosidase 14	-	-	-	-	GO:0005886//plasma membrane;GO:0071944//cell periphery;GO:0005623//cell;GO:0044459//plasma membrane part;GO:0044464//cell part;GO:0031225//anchored component of membrane;GO:0016020//membrane;GO:0016021//integral component of membrane;GO:0046658//anchored component of plasma membrane;GO:0031224//intrinsic component of membrane;GO:0031226//intrinsic component of plasma membrane;GO:0044425//membrane…	GO:0004553//hydrolase activity, hydrolyzing O-glycosyl compounds;GO:0016787//hydrolase activity;GO:0003824//catalytic activity;GO:0016798//hydrolase activity, acting on glycosyl bonds	GO:0044238//primary metabolic process;GO:0071704//organic substance metabolic process;GO:0008152//metabolic process;GO:0005975//carbohydrate metabolic process
2	Q2-3	40660001	64680000	upper	--	0.925276	Zm00001d003785	CCT3	uncharacterized protein [Source:UniProtKB/TrEMBL;Acc:B6U4W4]	-	-	-	-	GO:0005622//intracellular;GO:0043234//protein complex;GO:0044445//cytosolic part;GO:0044464//cell part;GO:0005623//cell;GO:0005829//cytosol;GO:0044424//intracellular part;GO:0032991//macromolecular complex;GO:0005737//cytoplasm;GO:0005832//chaperonin-containing T-complex;GO:0044444//cytoplasmic part	GO:1901363//heterocyclic compound binding;GO:0097367//carbohydrate derivative binding;GO:1901265//nucleoside phosphate binding;GO:0001883//purine nucleoside binding;GO:0032549//ribonucleoside binding;GO:0032559//adenyl ribonucleotide binding;GO:0043168//anion binding;GO:0030554//adenyl nucleotide binding;GO:0005524//ATP binding;GO:0032550//purine ribonucleoside binding;GO:0035639//purine ribonucl…	GO:0009987//cellular process;GO:0006457//protein folding
2	Q2-3	40660001	64680000	upper	--	0.925276	Zm00001d003786	PCMP-H42	Pentatricopeptide repeat-containing protein	-	-	-	-	-	GO:0043167//ion binding;GO:0046914//transition metal ion binding;GO:0043169//cation binding;GO:0008270//zinc ion binding;GO:0005488//binding;GO:0005515//protein binding;GO:0046872//metal ion binding	GO:0044238//primary metabolic process;GO:0043412//macromolecule modification;GO:0044260//cellular macromolecule metabolic process;GO:0043170//macromolecule metabolic process;GO:0006807//nitrogen compound metabolic process;GO:0009987//cellular process;GO:0006725//cellular aromatic compound metabolic process;GO:1901360//organic cyclic compound metabolic process;GO:0044237//cellular metabolic proces…
2	Q2-3	40660001	64680000	upper	--	0.925276	Zm00001d003788	RPL17	60S ribosomal protein L17-2	Genetic Information Processing	Translation	ko03010//Ribosome	K02880	GO:0044444//cytoplasmic part;GO:0043232//intracellular non-membrane-bounded organelle;GO:0005622//intracellular;GO:0015934//large ribosomal subunit;GO:0044422//organelle part;GO:0044391//ribosomal subunit;GO:0022625//cytosolic large ribosomal subunit;GO:0030529//intracellular ribonucleoprotein complex;GO:0043228//non-membrane-bounded organelle;GO:0032991//macromolecular complex;GO:0043226//organe…	GO:0003735//structural constituent of ribosome;GO:0005198//structural molecule activity	GO:0044238//primary metabolic process;GO:0034645//cellular macromolecule biosynthetic process;GO:1901576//organic substance biosynthetic process;GO:0044267//cellular protein metabolic process;GO:0071704//organic substance metabolic process;GO:0009058//biosynthetic process;GO:0044249//cellular biosynthetic process;GO:0043043//peptide biosynthetic process;GO:0006807//nitrogen compound metabolic pro…
2	Q2-3	40660001	64680000	upper	--	0.925276	Zm00001d003789	YPTM1	Ras-related protein RABD1	-	-	-	-	GO:0043229//intracellular organelle;GO:0005794//Golgi apparatus;GO:0005886//plasma membrane;GO:0043227//membrane-bounded organelle;GO:0044444//cytoplasmic part;GO:0044464//cell part;GO:0005737//cytoplasm;GO:0044424//intracellular part;GO:0043231//intracellular membrane-bounded organelle;GO:0005622//intracellular;GO:0044446//intracellular organelle part;GO:0031090//organelle membrane;GO:0012505//e…	GO:0032555//purine ribonucleotide binding;GO:0035639//purine ribonucleoside triphosphate binding;GO:0043168//anion binding;GO:0000166//nucleotide binding;GO:0032549//ribonucleoside binding;GO:0017076//purine nucleotide binding;GO:0097159//organic cyclic compound binding;GO:0032550//purine ribonucleoside binding;GO:0016462//pyrophosphatase activity;GO:0001883//purine nucleoside binding;GO:1901363/…	GO:0050794//regulation of cellular process;GO:0051716//cellular response to stimulus;GO:0044763//single-organism cellular process;GO:0007265//Ras protein signal transduction;GO:0034613//cellular protein localization;GO:0009987//cellular process;GO:0007165//signal transduction;GO:0046907//intracellular transport;GO:0050896//response to stimulus;GO:0065007//biological regulation;GO:0032482//Rab pro…
2	Q2-3	40660001	64680000	upper	--	0.925276	Zm00001d003790	--	SPOC domain / Transcription elongation factor S-II protein	-	-	-	-	-	GO:0003676//nucleic acid binding;GO:0005488//binding;GO:0097159//organic cyclic compound binding;GO:1901363//heterocyclic compound binding;GO:0003723//RNA binding;GO:0008135//translation factor activity, RNA binding;GO:0003746//translation elongation factor activity	GO:0006412//translation;GO:0044271//cellular nitrogen compound biosynthetic process;GO:0071704//organic substance metabolic process;GO:0032774//RNA biosynthetic process;GO:0044260//cellular macromolecule metabolic process;GO:0006807//nitrogen compound metabolic process;GO:0019538//protein metabolic process;GO:0009987//cellular process;GO:0034645//cellular macromolecule biosynthetic process;GO:003…
2	Q2-3	40660001	64680000	upper	--	0.925276	Zm00001d003791	PCMP-H42	Pentatricopeptide repeat-containing protein	-	-	-	-	-	GO:0043167//ion binding;GO:0046914//transition metal ion binding;GO:0005515//protein binding;GO:0008270//zinc ion binding;GO:0005488//binding;GO:0046872//metal ion binding;GO:0043169//cation binding	GO:0044260//cellular macromolecule metabolic process;GO:0090304//nucleic acid metabolic process;GO:0009451//RNA modification;GO:0046483//heterocycle metabolic process;GO:0008152//metabolic process;GO:0009987//cellular process;GO:0006725//cellular aromatic compound metabolic process;GO:0044238//primary metabolic process;GO:0071704//organic substance metabolic process;GO:0043170//macromolecule meta…
2	Q2-3	40660001	64680000	upper	--	0.925276	Zm00001d003792	PMR5	Protein trichome birefringence-like 34	-	-	-	-	GO:0044444//cytoplasmic part;GO:0005737//cytoplasm;GO:0044424//intracellular part;GO:0005622//intracellular;GO:0043231//intracellular membrane-bounded organelle;GO:0043229//intracellular organelle;GO:0043226//organelle;GO:0005794//Golgi apparatus;GO:0043227//membrane-bounded organelle;GO:0044464//cell part;GO:0012505//endomembrane system;GO:0005623//cell	GO:0016407//acetyltransferase activity;GO:0016747//transferase activity, transferring acyl groups other than amino-acyl groups;GO:0003824//catalytic activity;GO:0008374//O-acyltransferase activity;GO:0016740//transferase activity;GO:0016746//transferase activity, transferring acyl groups;GO:0016413//O-acetyltransferase activity	-
2	Q2-3	40660001	64680000	upper	--	0.925276	Zm00001d003793	--	Nucleic acid-binding proteins superfamily	-	-	-	-	-	-	-
2	Q2-3	40660001	64680000	upper	--	0.925276	Zm00001d003794	PCMP-H42	Pentatricopeptide repeat-containing protein	-	-	-	-	-	GO:0043169//cation binding;GO:0008270//zinc ion binding;GO:0005488//binding;GO:0046914//transition metal ion binding;GO:0005515//protein binding;GO:0046872//metal ion binding;GO:0043167//ion binding	GO:0044238//primary metabolic process;GO:0006139//nucleobase-containing compound metabolic process;GO:0043412//macromolecule modification;GO:0009987//cellular process;GO:0090304//nucleic acid metabolic process;GO:0006725//cellular aromatic compound metabolic process;GO:0046483//heterocycle metabolic process;GO:0009451//RNA modification;GO:0044260//cellular macromolecule metabolic process;GO:00160…
2	Q2-3	40660001	64680000	upper	--	0.925276	Zm00001d003796	TON2	Probable serine/threonine-protein phosphatase 2A regulatory subunit B'' subunit TON2	Genetic Information Processing	Translation	ko03015//mRNA surveillance pathway	K11583	GO:0044430//cytoskeletal part;GO:0043228//non-membrane-bounded organelle;GO:0043226//organelle;GO:0044446//intracellular organelle part;GO:0005622//intracellular;GO:0005623//cell;GO:0005813//centrosome;GO:0043229//intracellular organelle;GO:0044424//intracellular part;GO:0043232//intracellular non-membrane-bounded organelle;GO:0005856//cytoskeleton;GO:0015630//microtubule cytoskeleton;GO:0005819/…	-	GO:0031323//regulation of cellular metabolic process;GO:0000226//microtubule cytoskeleton organization;GO:0019220//regulation of phosphate metabolic process;GO:0030865//cortical cytoskeleton organization;GO:0016043//cellular component organization;GO:0019222//regulation of metabolic process;GO:0050794//regulation of cellular process;GO:0035303//regulation of dephosphorylation;GO:0007017//microtub…
2	Q2-3	40660001	64680000	upper	--	0.925276	Zm00001d003797	FDX3	Ferredoxin-3 chloroplastic	Metabolism	Energy metabolism	ko00195//Photosynthesis	K02639	GO:0009507//chloroplast;GO:0005623//cell;GO:0043226//organelle;GO:0005737//cytoplasm;GO:0009536//plastid;GO:0043229//intracellular organelle;GO:0044464//cell part;GO:0044424//intracellular part;GO:0043231//intracellular membrane-bounded organelle;GO:0044444//cytoplasmic part;GO:0005622//intracellular;GO:0043227//membrane-bounded organelle	GO:0043169//cation binding;GO:0043167//ion binding;GO:0046872//metal ion binding;GO:0051536//iron-sulfur cluster binding;GO:0005488//binding;GO:0051540//metal cluster binding;GO:0051537//2 iron, 2 sulfur cluster binding;GO:0009055//electron carrier activity	GO:0055114//oxidation-reduction process;GO:0022900//electron transport chain;GO:0006091//generation of precursor metabolites and energy;GO:0044710//single-organism metabolic process;GO:0044699//single-organism process;GO:0044763//single-organism cellular process;GO:0008152//metabolic process;GO:0044237//cellular metabolic process;GO:0009987//cellular process
2	Q2-3	40660001	64680000	upper	frameshift insertion	0.925276	Zm00001d003799	BIC1	-	-	-	-	-	-	-	GO:0009987//cellular process;GO:0030522//intracellular receptor signaling pathway;GO:0071483//cellular response to blue light;GO:0071214//cellular response to abiotic stimulus;GO:0071478//cellular response to radiation;GO:0009637//response to blue light;GO:0044699//single-organism process;GO:0009314//response to radiation;GO:0051716//cellular response to stimulus;GO:0071482//cellular response to …
2	Q2-3	40660001	64680000	upper	--	0.925276	Zm00001d003800	--	alpha/beta-Hydrolases superfamily protein	-	-	-	-	-	GO:0003824//catalytic activity;GO:0016787//hydrolase activity	-
2	Q2-3	40660001	64680000	upper	--	0.925276	Zm00001d003801	GLB1	Vicilin-like seed storage protein	-	-	-	-	-	GO:0045735//nutrient reservoir activity	-
2	Q2-3	40660001	64680000	upper	--	0.925276	Zm00001d003804	CET1	ZCN4	-	-	-	-	-	-	-
2	Q2-3	40660001	64680000	upper	--	0.925276	Zm00001d003806	ZPR4	Protein LITTLE ZIPPER 3	-	-	-	-	-	-	-
2	Q2-3	40660001	64680000	upper	synonymous	0.925276	Zm00001d003807	--	late embryogenesis abundant protein-related / LEA protein-related	-	-	-	-	-	-	-
2	Q2-3	40660001	64680000	upper	--	0.925276	Zm00001d003808	--	-	-	-	-	-	-	-	-
2	Q2-3	40660001	64680000	upper	--	0.925276	Zm00001d003809	--	-	-	-	-	-	-	-	-
2	Q2-3	40660001	64680000	upper	--	0.925276	Zm00001d003810	--	Probable protein phosphatase 2C 33	-	-	-	-	-	GO:0003824//catalytic activity;GO:0016791//phosphatase activity;GO:0016788//hydrolase activity, acting on ester bonds;GO:0042578//phosphoric ester hydrolase activity;GO:0004721//phosphoprotein phosphatase activity;GO:0004722//protein serine/threonine phosphatase activity;GO:0016787//hydrolase activity	GO:0019538//protein metabolic process;GO:0008152//metabolic process;GO:0006796//phosphate-containing compound metabolic process;GO:0016311//dephosphorylation;GO:0044237//cellular metabolic process;GO:0043170//macromolecule metabolic process;GO:0009987//cellular process;GO:0071704//organic substance metabolic process;GO:0006464//cellular protein modification process;GO:0044238//primary metabolic p…
2	Q2-3	40660001	64680000	upper	--	0.925276	Zm00001d003811	PRR1	Two-component response regulator-like APRR1	Organismal Systems	Environmental adaptation	ko04712//Circadian rhythm - plant	K12127	GO:0044464//cell part;GO:0005623//cell;GO:0005622//intracellular	-	GO:0044763//single-organism cellular process;GO:0044699//single-organism process;GO:0007154//cell communication;GO:0000160//phosphorelay signal transduction system;GO:0009987//cellular process;GO:0051716//cellular response to stimulus;GO:0065007//biological regulation;GO:0050789//regulation of biological process;GO:0044700//single organism signaling;GO:0050896//response to stimulus;GO:0035556//in…
2	Q2-3	40660001	64680000	upper	--	0.925276	Zm00001d003812	KIPK2	Serine/threonine-protein kinase KIPK	-	-	-	-	GO:0044424//intracellular part;GO:0044464//cell part;GO:0005737//cytoplasm;GO:0043231//intracellular membrane-bounded organelle;GO:0043227//membrane-bounded organelle;GO:0016020//membrane;GO:0071944//cell periphery;GO:0043229//intracellular organelle;GO:0005622//intracellular;GO:0043226//organelle;GO:0005634//nucleus;GO:0005886//plasma membrane;GO:0005623//cell	GO:0097159//organic cyclic compound binding;GO:0032553//ribonucleotide binding;GO:0043168//anion binding;GO:0032549//ribonucleoside binding;GO:0016301//kinase activity;GO:0035639//purine ribonucleoside triphosphate binding;GO:1901265//nucleoside phosphate binding;GO:0017076//purine nucleotide binding;GO:0005524//ATP binding;GO:0000166//nucleotide binding;GO:0016772//transferase activity, transfer…	GO:0036211//protein modification process;GO:0071704//organic substance metabolic process;GO:0006468//protein phosphorylation;GO:0006464//cellular protein modification process;GO:0043170//macromolecule metabolic process;GO:0009987//cellular process;GO:0006793//phosphorus metabolic process;GO:0044267//cellular protein metabolic process;GO:0044238//primary metabolic process;GO:0006796//phosphate-con…
2	Q2-3	40660001	64680000	upper	--	0.925276	Zm00001d003813	HDA9	histone deacetylase	-	-	-	-	GO:0000118//histone deacetylase complex;GO:0044454//nuclear chromosome part;GO:1902494//catalytic complex;GO:0005622//intracellular;GO:0044425//membrane part;GO:0044424//intracellular part;GO:0031981//nuclear lumen;GO:0000790//nuclear chromatin;GO:0031974//membrane-enclosed lumen;GO:0043229//intracellular organelle;GO:0070013//intracellular organelle lumen;GO:0043233//organelle lumen;GO:0043232//…	GO:0019213//deacetylase activity;GO:0032041//NAD-dependent histone deacetylase activity (H3-K14 specific);GO:0005488//binding;GO:0003824//catalytic activity;GO:0046872//metal ion binding;GO:0034979//NAD-dependent protein deacetylase activity;GO:0033558//protein deacetylase activity;GO:0031078//histone deacetylase activity (H3-K14 specific);GO:0043167//ion binding;GO:0043169//cation binding;GO:001…	GO:1901362//organic cyclic compound biosynthetic process;GO:0044267//cellular protein metabolic process;GO:0051171//regulation of nitrogen compound metabolic process;GO:0009987//cellular process;GO:0008152//metabolic process;GO:0009059//macromolecule biosynthetic process;GO:0051276//chromosome organization;GO:0034654//nucleobase-containing compound biosynthetic process;GO:0070933//histone H4 deac…
2	Q2-3	40660001	64680000	upper	--	0.925276	Zm00001d003814	ATX4	-	-	-	-	-	-	-	-
2	Q2-3	40660001	64680000	upper	--	0.925276	Zm00001d003817	SBE1	Starch branching enzyme IIa	Metabolism	Global and overview maps;Carbohydrate metabolism	ko01100//Metabolic pathways;ko01110//Biosynthesis of secondary metabolites;ko00500//Starch and sucrose metabolism	K00700	GO:0044425//membrane part;GO:0031224//intrinsic component of membrane;GO:0016021//integral component of membrane;GO:0016020//membrane	GO:0003844//1,4-alpha-glucan branching enzyme activity;GO:0016758//transferase activity, transferring hexosyl groups;GO:0016740//transferase activity;GO:0003824//catalytic activity;GO:0005488//binding;GO:0016787//hydrolase activity;GO:0043167//ion binding;GO:0004553//hydrolase activity, hydrolyzing O-glycosyl compounds;GO:0016757//transferase activity, transferring glycosyl groups;GO:0016798//hyd…	GO:0044238//primary metabolic process;GO:0044763//single-organism cellular process;GO:0044042//glucan metabolic process;GO:0006091//generation of precursor metabolites and energy;GO:0034645//cellular macromolecule biosynthetic process;GO:0008152//metabolic process;GO:0016051//carbohydrate biosynthetic process;GO:0044249//cellular biosynthetic process;GO:0044710//single-organism metabolic process;…
2	Q2-3	40660001	64680000	upper	--	0.925276	Zm00001d003818	--	-	-	-	-	-	-	-	-
2	Q2-3	40660001	64680000	upper	--	0.925276	Zm00001d003819	PIF1	DNA helicase homolog	-	-	-	-	-	GO:0016818//hydrolase activity, acting on acid anhydrides, in phosphorus-containing anhydrides;GO:0016787//hydrolase activity;GO:1901363//heterocyclic compound binding;GO:0001882//nucleoside binding;GO:0016462//pyrophosphatase activity;GO:1901265//nucleoside phosphate binding;GO:0036094//small molecule binding;GO:0005488//binding;GO:0043168//anion binding;GO:0097159//organic cyclic compound bindi…	GO:0046483//heterocycle metabolic process;GO:0016043//cellular component organization;GO:0071704//organic substance metabolic process;GO:0033554//cellular response to stress;GO:0071103//DNA conformation change;GO:1902589//single-organism organelle organization;GO:0065007//biological regulation;GO:0006281//DNA repair;GO:0050896//response to stimulus;GO:0006974//cellular response to DNA damage stim…
2	Q2-3	40660001	64680000	upper	--	0.925276	Zm00001d003820	--	-	-	-	-	-	-	-	-
2	Q2-3	40660001	64680000	upper	--	0.925276	Zm00001d003822	S1FA2	DNA-binding protein S1FA	-	-	-	-	GO:0005622//intracellular;GO:0031224//intrinsic component of membrane;GO:0043231//intracellular membrane-bounded organelle;GO:0043227//membrane-bounded organelle;GO:0044425//membrane part;GO:0043226//organelle;GO:0016021//integral component of membrane;GO:0044464//cell part;GO:0043229//intracellular organelle;GO:0005623//cell;GO:0005634//nucleus;GO:0044424//intracellular part;GO:0016020//membrane	GO:0005488//binding;GO:0097159//organic cyclic compound binding;GO:0003676//nucleic acid binding;GO:0003677//DNA binding;GO:1901363//heterocyclic compound binding	GO:0050794//regulation of cellular process;GO:2000112//regulation of cellular macromolecule biosynthetic process;GO:0019222//regulation of metabolic process;GO:0006355//regulation of transcription, DNA-templated;GO:0051252//regulation of RNA metabolic process;GO:0031326//regulation of cellular biosynthetic process;GO:0010556//regulation of macromolecule biosynthetic process;GO:2001141//regulation…
2	Q2-3	40660001	64680000	upper	--	0.925276	Zm00001d003823	CYP77A4	Cytochrome P450 77A4	-	-	-	-	GO:0044425//membrane part;GO:0016020//membrane;GO:0031224//intrinsic component of membrane;GO:0016021//integral component of membrane	GO:0005506//iron ion binding;GO:0003824//catalytic activity;GO:0004497//monooxygenase activity;GO:1901363//heterocyclic compound binding;GO:0097159//organic cyclic compound binding;GO:0043167//ion binding;GO:0046914//transition metal ion binding;GO:0043169//cation binding;GO:0016709//oxidoreductase activity, acting on paired donors, with incorporation or reduction of molecular oxygen, NAD(P)H as …	GO:0008152//metabolic process;GO:0044699//single-organism process;GO:0044710//single-organism metabolic process;GO:0055114//oxidation-reduction process
2	Q2-3	40660001	64680000	upper	--	0.925276	Zm00001d003824	--	-	-	-	-	-	-	-	-
2	Q2-3	40660001	64680000	upper	--	0.925276	Zm00001d003825	ESD4	ATP-dependent DNA helicase [Source:UniProtKB/TrEMBL;Acc:A0A1D6EBT8]	-	-	-	-	-	GO:0004386//helicase activity;GO:0032553//ribonucleotide binding;GO:0016818//hydrolase activity, acting on acid anhydrides, in phosphorus-containing anhydrides;GO:0043168//anion binding;GO:0035639//purine ribonucleoside triphosphate binding;GO:0003678//DNA helicase activity;GO:0001883//purine nucleoside binding;GO:0032559//adenyl ribonucleotide binding;GO:0016817//hydrolase activity, acting on ac…	GO:0046483//heterocycle metabolic process;GO:0033554//cellular response to stress;GO:0071704//organic substance metabolic process;GO:0006950//response to stress;GO:0044260//cellular macromolecule metabolic process;GO:0042592//homeostatic process;GO:0032392//DNA geometric change;GO:0008152//metabolic process;GO:0006996//organelle organization;GO:0051276//chromosome organization;GO:0034641//cellula…
2	Q2-3	40660001	64680000	upper	--	0.925276	Zm00001d003826	--	-	-	-	-	-	-	-	-
2	Q2-3	40660001	64680000	upper	--	0.925276	Zm00001d003828	--	-	-	-	-	-	-	-	-
2	Q2-3	40660001	64680000	upper	--	0.925276	Zm00001d003829	--	-	-	-	-	-	-	-	-
2	Q2-3	40660001	64680000	upper	--	0.925276	Zm00001d003830	ADT6	Arogenate dehydratase/prephenate dehydratase 6 chloroplastic	Metabolism	Amino acid metabolism;Global and overview maps	ko01100//Metabolic pathways;ko01110//Biosynthesis of secondary metabolites;ko01230//Biosynthesis of amino acids;ko00400//Phenylalanine, tyrosine and tryptophan biosynthesis	K05359	GO:0005623//cell;GO:0009532//plastid stroma;GO:0044464//cell part;GO:0043229//intracellular organelle;GO:0009507//chloroplast;GO:0044424//intracellular part;GO:0044435//plastid part;GO:0043226//organelle;GO:0043227//membrane-bounded organelle;GO:0009570//chloroplast stroma;GO:0005622//intracellular;GO:0005737//cytoplasm;GO:0044434//chloroplast part;GO:0044446//intracellular organelle part;GO:0044…	GO:0047769//arogenate dehydratase activity;GO:0016835//carbon-oxygen lyase activity;GO:0003824//catalytic activity;GO:0004664//prephenate dehydratase activity;GO:0016836//hydro-lyase activity;GO:0016829//lyase activity	GO:0008652//cellular amino acid biosynthetic process;GO:0044249//cellular biosynthetic process;GO:1901605//alpha-amino acid metabolic process;GO:0009987//cellular process;GO:0006520//cellular amino acid metabolic process;GO:0009073//aromatic amino acid family biosynthetic process;GO:0009095//aromatic amino acid family biosynthetic process, prephenate pathway;GO:0044699//single-organism process;GO…
2	Q2-3	40660001	64680000	upper	--	0.925276	Zm00001d003833	At4g22758	-	-	-	-	-	-	-	-
2	Q2-3	40660001	64680000	upper	--	0.925276	Zm00001d003835	--	-	-	-	-	-	-	-	-
2	Q2-3	40660001	64680000	upper	--	0.925276	Zm00001d003836	pyrH	aspartate/glutamate/uridylate kinase family protein	-	-	-	-	GO:0005829//cytosol;GO:0044424//intracellular part;GO:0005622//intracellular;GO:0044464//cell part;GO:0005623//cell;GO:0044444//cytoplasmic part;GO:0005737//cytoplasm	GO:0019205//nucleobase-containing compound kinase activity;GO:0019201//nucleotide kinase activity;GO:0009041//uridylate kinase activity;GO:0016740//transferase activity;GO:0033862//UMP kinase activity;GO:0016772//transferase activity, transferring phosphorus-containing groups;GO:0003824//catalytic activity;GO:0016776//phosphotransferase activity, phosphate group as acceptor;GO:0016301//kinase act…	GO:0009132//nucleoside diphosphate metabolic process;GO:0018130//heterocycle biosynthetic process;GO:0006213//pyrimidine nucleoside metabolic process;GO:0006796//phosphate-containing compound metabolic process;GO:0006139//nucleobase-containing compound metabolic process;GO:0046132//pyrimidine ribonucleoside biosynthetic process;GO:0009185//ribonucleoside diphosphate metabolic process;GO:0006725//…
2	Q2-3	40660001	64680000	upper	--	0.925276	Zm00001d003839	--	-	-	-	-	-	GO:0005737//cytoplasm;GO:0044424//intracellular part;GO:0009507//chloroplast;GO:0009536//plastid;GO:0043231//intracellular membrane-bounded organelle;GO:0005622//intracellular;GO:0005623//cell;GO:0043227//membrane-bounded organelle;GO:0043226//organelle;GO:0044444//cytoplasmic part;GO:0044464//cell part;GO:0043229//intracellular organelle	-	-
2	Q2-3	40660001	64680000	upper	stopgain	0.925276	Zm00001d003840	--	-	-	-	-	-	-	-	-
2	Q2-3	40660001	64680000	upper	nonsynonymous	0.925276	Zm00001d003841	Os04g0179200	Xanthoxin dehydrogenase	-	-	-	-	-	GO:0003824//catalytic activity;GO:0016491//oxidoreductase activity	GO:0055114//oxidation-reduction process;GO:0044699//single-organism process;GO:0044710//single-organism metabolic process;GO:0008152//metabolic process
[truncated: 2,640 more rows]
