# Supplementary material for: SNP-based bulk segregant analysis revealed disease resistance QTLs associated with northern corn leaf blight in maize
Source: Front Genet. 2022 Nov 25;13:1038948. doi: 10.3389/fgene.2022.1038948 (PMC9732028; doi:10.3389/fgene.2022.1038948)
Supplement: Supplementary file 5 [file Table4.XLSX]

## Sheet: Table S2. D4 associated QTLs
Table S4. Characterization of QTLs associated with the D4 bulk
chr	QTLs	start	end	direction	peak	SNPs	GeneID	Symbol	Description	KEGG_A_class	KEGG_B_class	Pathway	K_ID	GO Component	GO Function	GO Process
5	Q5-1	10480001	12900000	upper	0.826113	--	Zm00001d013405	dyrk2	Protein kinase superfamily protein	-	-	-	-	-	GO:0030554//adenyl nucleotide binding;GO:0097367//carbohydrate derivative binding;GO:0016301//kinase activity;GO:0032553//ribonucleotide binding;GO:0032559//adenyl ribonucleotide binding;GO:0017076//purine nucleotide binding;GO:0016773//phosphotransferase activity, alcohol group as acceptor;GO:0005488//binding;GO:0032555//purine ribonucleotide binding;GO:0000166//nucleotide binding;GO:0032549//ri…	GO:0044267//cellular protein metabolic process;GO:0043170//macromolecule metabolic process;GO:0006468//protein phosphorylation;GO:0006464//cellular protein modification process;GO:0006793//phosphorus metabolic process;GO:0071704//organic substance metabolic process;GO:0044260//cellular macromolecule metabolic process;GO:0044237//cellular metabolic process;GO:0044238//primary metabolic process;GO:…
5	Q5-1	10480001	12900000	upper	0.826113	--	Zm00001d013406	Rv0183	alpha/beta-Hydrolases superfamily protein	Metabolism	Global and overview maps;Lipid metabolism	ko01100//Metabolic pathways;ko00561//Glycerolipid metabolism	K01054	GO:0016020//membrane	GO:0003824//catalytic activity;GO:0016787//hydrolase activity	-
5	Q5-1	10480001	12900000	upper	0.826113	--	Zm00001d013407	--	-	-	-	-	-	-	-	-
5	Q5-1	10480001	12900000	upper	0.826113	--	Zm00001d013409	ZHD11	ZF-HD protein dimerisation region containing protein	-	-	-	-	-	GO:0097159//organic cyclic compound binding;GO:0005488//binding;GO:0003677//DNA binding;GO:0003676//nucleic acid binding;GO:1901363//heterocyclic compound binding	-
5	Q5-1	10480001	12900000	upper	0.826113	--	Zm00001d013410	ACT1	Actin-1	-	-	-	-	-	GO:0001883//purine nucleoside binding;GO:0001882//nucleoside binding;GO:0036094//small molecule binding;GO:1901363//heterocyclic compound binding;GO:0005488//binding;GO:0097367//carbohydrate derivative binding;GO:0030554//adenyl nucleotide binding;GO:0017076//purine nucleotide binding;GO:0032550//purine ribonucleoside binding;GO:0032559//adenyl ribonucleotide binding;GO:0000166//nucleotide bindin…	-
5	Q5-1	10480001	12900000	upper	0.826113	synonymous SNV	Zm00001d013411	At3g17800	UV-B-induced protein chloroplastic	-	-	-	-	-	GO:0003824//catalytic activity	-
5	Q5-1	10480001	12900000	upper	0.826113	--	Zm00001d013412	HK4	Histidine kinase 4	Environmental Information Processing	Signal transduction	ko04075//Plant hormone signal transduction	K14489	GO:0016021//integral component of membrane;GO:0016020//membrane;GO:0031224//intrinsic component of membrane;GO:0005623//cell;GO:0044464//cell part;GO:0005622//intracellular;GO:0044425//membrane part	GO:0016775//phosphotransferase activity, nitrogenous group as acceptor;GO:0004871//signal transducer activity;GO:0016773//phosphotransferase activity, alcohol group as acceptor;GO:0004872//receptor activity;GO:0000155//phosphorelay sensor kinase activity;GO:0038023//signaling receptor activity;GO:0016740//transferase activity;GO:0004673//protein histidine kinase activity;GO:0016301//kinase activi…	GO:0044267//cellular protein metabolic process;GO:0050789//regulation of biological process;GO:0006793//phosphorus metabolic process;GO:0016310//phosphorylation;GO:0007165//signal transduction;GO:0019538//protein metabolic process;GO:0000160//phosphorelay signal transduction system;GO:0051716//cellular response to stimulus;GO:0044699//single-organism process;GO:0044238//primary metabolic process;…
5	Q5-1	10480001	12900000	upper	0.826113	--	Zm00001d013415	TMK1	Receptor-like kinase TMK2	-	-	-	-	GO:0016021//integral component of membrane;GO:0016020//membrane;GO:0031224//intrinsic component of membrane;GO:0044425//membrane part	GO:0036094//small molecule binding;GO:0032550//purine ribonucleoside binding;GO:0005488//binding;GO:1901363//heterocyclic compound binding;GO:0016772//transferase activity, transferring phosphorus-containing groups;GO:0032555//purine ribonucleotide binding;GO:0003824//catalytic activity;GO:0097159//organic cyclic compound binding;GO:0043168//anion binding;GO:0032549//ribonucleoside binding;GO:004…	GO:0006793//phosphorus metabolic process;GO:0044260//cellular macromolecule metabolic process;GO:0006468//protein phosphorylation;GO:0044238//primary metabolic process;GO:0071704//organic substance metabolic process;GO:0006796//phosphate-containing compound metabolic process;GO:0019538//protein metabolic process;GO:0008152//metabolic process;GO:0016310//phosphorylation;GO:0044267//cellular protei…
5	Q5-1	10480001	12900000	upper	0.826113	nonsynonymous SNV	Zm00001d013416	MMD1	PHD finger protein MALE MEIOCYTE DEATH 1	-	-	-	-	-	GO:0046872//metal ion binding;GO:0043169//cation binding;GO:0043167//ion binding;GO:0005488//binding	GO:0048856//anatomical structure development;GO:0032502//developmental process;GO:0032501//multicellular organismal process;GO:0044699//single-organism process;GO:0010941//regulation of cell death;GO:0044707//single-multicellular organism process;GO:0048229//gametophyte development;GO:0043067//regulation of programmed cell death;GO:0048522//positive regulation of cellular process;GO:0050794//regu…
5	Q5-1	10480001	12900000	upper	0.826113	synonymous SNV	Zm00001d013417	CAS	Exportin-2	-	-	-	-	GO:0005623//cell;GO:0005737//cytoplasm;GO:0044444//cytoplasmic part;GO:0044464//cell part;GO:0044422//organelle part;GO:0031975//envelope;GO:0043227//membrane-bounded organelle;GO:0005635//nuclear envelope;GO:0005634//nucleus;GO:0031967//organelle envelope;GO:0012505//endomembrane system;GO:0043229//intracellular organelle;GO:0044446//intracellular organelle part;GO:0043231//intracellular membran…	GO:0031267//small GTPase binding;GO:0051020//GTPase binding;GO:0005515//protein binding;GO:0005487//nucleocytoplasmic transporter activity;GO:0005049//nuclear export signal receptor activity;GO:0005215//transporter activity;GO:0005488//binding;GO:0008565//protein transporter activity;GO:0019899//enzyme binding;GO:0008536//Ran GTPase binding;GO:0017016//Ras GTPase binding;GO:0022892//substrate-spe…	GO:0006810//transport;GO:0006913//nucleocytoplasmic transport;GO:0008104//protein localization;GO:0044744//protein targeting to nucleus;GO:0051169//nuclear transport;GO:0044765//single-organism transport;GO:0072594//establishment of protein localization to organelle;GO:1902582//single-organism intracellular transport;GO:0016482//cytoplasmic transport;GO:0006886//intracellular protein transport;GO…
5	Q5-1	10480001	12900000	upper	0.826113	synonymous SNV	Zm00001d013418	MKK7	Mitogen-activated protein kinase kinase 9	Environmental Information Processing	Signal transduction	ko04016//MAPK signaling pathway - plant	K20604	GO:0044464//cell part;GO:0044424//intracellular part;GO:0005737//cytoplasm;GO:0005622//intracellular;GO:0005623//cell	GO:0043168//anion binding;GO:0016773//phosphotransferase activity, alcohol group as acceptor;GO:0005488//binding;GO:0030554//adenyl nucleotide binding;GO:0001883//purine nucleoside binding;GO:0004712//protein serine/threonine/tyrosine kinase activity;GO:0016772//transferase activity, transferring phosphorus-containing groups;GO:0097159//organic cyclic compound binding;GO:0005524//ATP binding;GO:0…	GO:0051247//positive regulation of protein metabolic process;GO:0010562//positive regulation of phosphorus metabolic process;GO:0031098//stress-activated protein kinase signaling cascade;GO:0035556//intracellular signal transduction;GO:0019538//protein metabolic process;GO:0000165//MAPK cascade;GO:0007154//cell communication;GO:0050789//regulation of biological process;GO:0044237//cellular metabo…
5	Q5-1	10480001	12900000	upper	0.826113	synonymous SNV	Zm00001d013419	BPA1	RNA-binding (RRM/RBD/RNP motifs) family protein	-	-	-	-	-	GO:0003676//nucleic acid binding;GO:0005488//binding;GO:0097159//organic cyclic compound binding;GO:1901363//heterocyclic compound binding;GO:0003723//RNA binding	-
5	Q5-1	10480001	12900000	upper	0.826113	--	Zm00001d013420	UMAG_01243	P-loop containing nucleoside triphosphate hydrolases superfamily protein	-	-	-	-	-	GO:1901265//nucleoside phosphate binding;GO:0001883//purine nucleoside binding;GO:0035639//purine ribonucleoside triphosphate binding;GO:0016818//hydrolase activity, acting on acid anhydrides, in phosphorus-containing anhydrides;GO:0005488//binding;GO:0003824//catalytic activity;GO:0032553//ribonucleotide binding;GO:0019001//guanyl nucleotide binding;GO:0017076//purine nucleotide binding;GO:00431…	-
5	Q5-1	10480001	12900000	upper	0.826113	--	Zm00001d013421	POD1	Protein POLLEN DEFECTIVE IN GUIDANCE 1	-	-	-	-	GO:0016021//integral component of membrane;GO:0070013//intracellular organelle lumen;GO:0031224//intrinsic component of membrane;GO:0043229//intracellular organelle;GO:0044444//cytoplasmic part;GO:0042175//nuclear outer membrane-endoplasmic reticulum membrane network;GO:0031090//organelle membrane;GO:0012505//endomembrane system;GO:0005789//endoplasmic reticulum membrane;GO:0044432//endoplasmic r…	-	GO:0032501//multicellular organismal process;GO:0051220//cytoplasmic sequestering of protein;GO:0006935//chemotaxis;GO:0048731//system development;GO:0010183//pollen tube guidance;GO:0051179//localization;GO:0050896//response to stimulus;GO:0044706//multi-multicellular organism process;GO:0045185//maintenance of protein location;GO:0009856//pollination;GO:0003006//developmental process involved i…
5	Q5-1	10480001	12900000	upper	0.826113	--	Zm00001d013422	--	S-adenosyl-L-methionine-dependent methyltransferases superfamily protein	-	-	-	-	GO:0016020//membrane;GO:0031224//intrinsic component of membrane;GO:0044425//membrane part;GO:0016021//integral component of membrane	GO:0016740//transferase activity;GO:0008168//methyltransferase activity;GO:0003824//catalytic activity;GO:0016741//transferase activity, transferring one-carbon groups	GO:0008152//metabolic process;GO:0032259//methylation
5	Q5-1	10480001	12900000	upper	0.826113	synonymous SNV	Zm00001d013423	MKK9	Mitogen-activated protein kinase kinase 9	Environmental Information Processing	Signal transduction	ko04016//MAPK signaling pathway - plant	K20604	-	GO:0016301//kinase activity;GO:1901363//heterocyclic compound binding;GO:0035639//purine ribonucleoside triphosphate binding;GO:0032559//adenyl ribonucleotide binding;GO:1901265//nucleoside phosphate binding;GO:0030554//adenyl nucleotide binding;GO:0005488//binding;GO:0036094//small molecule binding;GO:0016772//transferase activity, transferring phosphorus-containing groups;GO:0016740//transferas…	GO:0044237//cellular metabolic process;GO:0016310//phosphorylation;GO:0019538//protein metabolic process;GO:0044238//primary metabolic process;GO:0043412//macromolecule modification;GO:0044260//cellular macromolecule metabolic process;GO:0043170//macromolecule metabolic process;GO:0009987//cellular process;GO:0044267//cellular protein metabolic process;GO:0006796//phosphate-containing compound me…
5	Q5-1	10480001	12900000	upper	0.826113	--	Zm00001d013424	EMB1467	NADH dehydrogenase [ubiquinone] iron-sulfur protein 1 mitochondrial	Metabolism	Global and overview maps;Energy metabolism	ko01100//Metabolic pathways;ko00190//Oxidative phosphorylation	K03934	GO:0044455//mitochondrial membrane part;GO:0044422//organelle part;GO:1990204//oxidoreductase complex;GO:0030964//NADH dehydrogenase complex;GO:0031975//envelope;GO:0098800//inner mitochondrial membrane protein complex;GO:0044429//mitochondrial part;GO:0044424//intracellular part;GO:0043227//membrane-bounded organelle;GO:0005739//mitochondrion;GO:0031967//organelle envelope;GO:0005622//intracellu…	GO:0016655//oxidoreductase activity, acting on NAD(P)H, quinone or similar compound as acceptor;GO:0003824//catalytic activity;GO:0008137//NADH dehydrogenase (ubiquinone) activity;GO:0051536//iron-sulfur cluster binding;GO:0005488//binding;GO:0050136//NADH dehydrogenase (quinone) activity;GO:0009055//electron carrier activity;GO:0016651//oxidoreductase activity, acting on NAD(P)H;GO:0051540//meta…	GO:0006091//generation of precursor metabolites and energy;GO:0044281//small molecule metabolic process;GO:0055114//oxidation-reduction process;GO:0009259//ribonucleotide metabolic process;GO:0009144//purine nucleoside triphosphate metabolic process;GO:0044238//primary metabolic process;GO:0006139//nucleobase-containing compound metabolic process;GO:0009987//cellular process;GO:0019637//organopho…
5	Q5-1	10480001	12900000	upper	0.826113	synonymous SNV	Zm00001d013425	--	Tsr2248 protein	-	-	-	-	GO:0043229//intracellular organelle;GO:0044464//cell part;GO:0044424//intracellular part;GO:0009507//chloroplast;GO:0043226//organelle;GO:0043227//membrane-bounded organelle;GO:0043231//intracellular membrane-bounded organelle;GO:0005623//cell;GO:0009536//plastid;GO:0005622//intracellular;GO:0044444//cytoplasmic part;GO:0005737//cytoplasm	-	-
5	Q5-1	10480001	12900000	upper	0.826113	--	Zm00001d013426	DRP1C	Dynamin-related protein 1C	-	-	-	-	GO:0044424//intracellular part;GO:0005622//intracellular;GO:0005737//cytoplasm;GO:0005623//cell;GO:0044464//cell part;GO:0016020//membrane	GO:0032549//ribonucleoside binding;GO:0019001//guanyl nucleotide binding;GO:0003824//catalytic activity;GO:0097367//carbohydrate derivative binding;GO:0043168//anion binding;GO:0036094//small molecule binding;GO:0043167//ion binding;GO:0035639//purine ribonucleoside triphosphate binding;GO:0016462//pyrophosphatase activity;GO:0008017//microtubule binding;GO:1901363//heterocyclic compound binding;…	GO:0006996//organelle organization;GO:0000266//mitochondrial fission;GO:0071840//cellular component organization or biogenesis;GO:0016043//cellular component organization;GO:0048285//organelle fission;GO:0009987//cellular process;GO:0007005//mitochondrion organization
5	Q5-1	10480001	12900000	upper	0.826113	--	Zm00001d013427	OMR1	Threonine dehydratase biosynthetic chloroplastic	Metabolism	Global and overview maps;Amino acid metabolism	ko01100//Metabolic pathways;ko01110//Biosynthesis of secondary metabolites;ko01200//Carbon metabolism;ko01230//Biosynthesis of amino acids;ko00260//Glycine, serine and threonine metabolism;ko00290//Valine, leucine and isoleucine biosynthesis	K01754	GO:0031224//intrinsic component of membrane;GO:0044425//membrane part;GO:0016021//integral component of membrane;GO:0016020//membrane	GO:0048037//cofactor binding;GO:0003824//catalytic activity;GO:1901363//heterocyclic compound binding;GO:0016840//carbon-nitrogen lyase activity;GO:0016829//lyase activity;GO:0097159//organic cyclic compound binding;GO:0005488//binding;GO:0016841//ammonia-lyase activity;GO:0030170//pyridoxal phosphate binding;GO:0043167//ion binding;GO:0043168//anion binding;GO:0004794//L-threonine ammonia-lyase …	GO:0009058//biosynthetic process;GO:0044248//cellular catabolic process;GO:1901564//organonitrogen compound metabolic process;GO:0016054//organic acid catabolic process;GO:1901607//alpha-amino acid biosynthetic process;GO:0019752//carboxylic acid metabolic process;GO:0006807//nitrogen compound metabolic process;GO:0044710//single-organism metabolic process;GO:0008652//cellular amino acid biosynth…
5	Q5-1	10480001	12900000	upper	0.826113	--	Zm00001d013428	PGM1	phosphoglucomutase2	Metabolism	Carbohydrate metabolism;Global and overview maps;Nucleotide metabolism	ko01100//Metabolic pathways;ko01110//Biosynthesis of secondary metabolites;ko00230//Purine metabolism;ko00520//Amino sugar and nucleotide sugar metabolism;ko00500//Starch and sucrose metabolism;ko00010//Glycolysis / Gluconeogenesis;ko00030//Pentose phosphate pathway;ko00052//Galactose metabolism	K01835	GO:0044424//intracellular part;GO:0005623//cell;GO:0044444//cytoplasmic part;GO:0005829//cytosol;GO:0005737//cytoplasm;GO:0044464//cell part;GO:0005622//intracellular	GO:0004614//phosphoglucomutase activity;GO:0003824//catalytic activity;GO:0005488//binding;GO:0016868//intramolecular transferase activity, phosphotransferases;GO:0000287//magnesium ion binding;GO:0016866//intramolecular transferase activity;GO:0046872//metal ion binding;GO:0043167//ion binding;GO:0016853//isomerase activity;GO:0043169//cation binding	GO:0006112//energy reserve metabolic process;GO:0008152//metabolic process;GO:0044710//single-organism metabolic process;GO:0044712//single-organism catabolic process;GO:0044262//cellular carbohydrate metabolic process;GO:0044237//cellular metabolic process;GO:0044249//cellular biosynthetic process;GO:0033692//cellular polysaccharide biosynthetic process;GO:0005976//polysaccharide metabolic proce…
5	Q5-1	10480001	12900000	upper	0.826113	--	Zm00001d013429	GRF2	14-3-3-like protein GF14 omega	-	-	-	-	-	GO:0019904//protein domain specific binding;GO:0005515//protein binding;GO:0005488//binding	-
5	Q5-1	10480001	12900000	upper	0.826113	synonymous SNV	Zm00001d013430	RLK902	Atypical receptor-like kinase MARK	-	-	-	-	GO:0016020//membrane;GO:0044425//membrane part;GO:0016021//integral component of membrane;GO:0031224//intrinsic component of membrane	GO:0004672//protein kinase activity;GO:0043167//ion binding;GO:0005524//ATP binding;GO:0001883//purine nucleoside binding;GO:0032549//ribonucleoside binding;GO:0032550//purine ribonucleoside binding;GO:0016740//transferase activity;GO:1901363//heterocyclic compound binding;GO:0017076//purine nucleotide binding;GO:0001882//nucleoside binding;GO:0016773//phosphotransferase activity, alcohol group a…	GO:0006468//protein phosphorylation;GO:0044260//cellular macromolecule metabolic process;GO:0043412//macromolecule modification;GO:0043170//macromolecule metabolic process;GO:0006464//cellular protein modification process;GO:0019538//protein metabolic process;GO:0044238//primary metabolic process;GO:0006793//phosphorus metabolic process;GO:0009987//cellular process;GO:0071704//organic substance m…
5	Q5-1	10480001	12900000	upper	0.826113	--	Zm00001d013431	UEV1D	Ubiquitin-conjugating enzyme E2 variant 1A	-	-	-	-	GO:0044424//intracellular part;GO:0044464//cell part;GO:0043231//intracellular membrane-bounded organelle;GO:0005623//cell;GO:0043227//membrane-bounded organelle;GO:0005634//nucleus;GO:0043229//intracellular organelle;GO:0005622//intracellular;GO:0043226//organelle	GO:0019787//ubiquitin-like protein transferase activity;GO:0016740//transferase activity;GO:0004842//ubiquitin-protein transferase activity;GO:0061650//ubiquitin-like protein conjugating enzyme activity;GO:0061631//ubiquitin conjugating enzyme activity;GO:0003824//catalytic activity	GO:0044699//single-organism process;GO:0006301//postreplication repair;GO:0071704//organic substance metabolic process;GO:0006725//cellular aromatic compound metabolic process;GO:0006464//cellular protein modification process;GO:1901360//organic cyclic compound metabolic process;GO:0090304//nucleic acid metabolic process;GO:0032446//protein modification by small protein conjugation;GO:0006139//nu…
5	Q5-1	10480001	12900000	upper	0.826113	nonsynonymous SNV	Zm00001d013432	VAR3	Ran BP2/NZF zinc finger-like superfamily protein	-	-	-	-	-	GO:0043169//cation binding;GO:0005488//binding;GO:0046872//metal ion binding;GO:0043167//ion binding	-
5	Q5-1	10480001	12900000	upper	0.826113	--	Zm00001d013435	IREH1	Serine/threonine-protein kinase AtPK1/AtPK6	-	-	-	-	GO:0005623//cell;GO:0005622//intracellular;GO:0044464//cell part	GO:0032555//purine ribonucleotide binding;GO:0043167//ion binding;GO:0000166//nucleotide binding;GO:0032550//purine ribonucleoside binding;GO:0005524//ATP binding;GO:0001882//nucleoside binding;GO:0032549//ribonucleoside binding;GO:0016740//transferase activity;GO:0030554//adenyl nucleotide binding;GO:1901265//nucleoside phosphate binding;GO:0032553//ribonucleotide binding;GO:0017076//purine nucl…	GO:0016310//phosphorylation;GO:0019538//protein metabolic process;GO:0007165//signal transduction;GO:0044267//cellular protein metabolic process;GO:0044699//single-organism process;GO:0023052//signaling;GO:0065007//biological regulation;GO:0051716//cellular response to stimulus;GO:0006468//protein phosphorylation;GO:0006796//phosphate-containing compound metabolic process;GO:0036211//protein modi…
5	Q5-1	10480001	12900000	upper	0.826113	--	Zm00001d013433	--	-	-	-	-	-	-	-	-
5	Q5-1	10480001	12900000	upper	0.826113	--	Zm00001d013434	IREH1	Serine/threonine-protein kinase AtPK1/AtPK6	-	-	-	-	-	GO:0016301//kinase activity;GO:0016740//transferase activity;GO:0003824//catalytic activity;GO:0016772//transferase activity, transferring phosphorus-containing groups	GO:0006793//phosphorus metabolic process;GO:0016310//phosphorylation;GO:0009987//cellular process;GO:0006796//phosphate-containing compound metabolic process;GO:0044237//cellular metabolic process;GO:0008152//metabolic process
5	Q5-1	10480001	12900000	upper	0.826113	--	Zm00001d013439	IREH1	Probable serine/threonine protein kinase IREH1	-	-	-	-	GO:0044815//DNA packaging complex;GO:0032991//macromolecular complex;GO:0005622//intracellular;GO:0043226//organelle;GO:0032993//protein-DNA complex;GO:0044427//chromosomal part;GO:0044464//cell part;GO:0005694//chromosome;GO:0000786//nucleosome;GO:0005623//cell;GO:0044446//intracellular organelle part;GO:0005634//nucleus;GO:0043229//intracellular organelle;GO:0043232//intracellular non-membrane-…	GO:0016301//kinase activity;GO:1901265//nucleoside phosphate binding;GO:0005524//ATP binding;GO:0003676//nucleic acid binding;GO:0003677//DNA binding;GO:1901363//heterocyclic compound binding;GO:0032549//ribonucleoside binding;GO:0016773//phosphotransferase activity, alcohol group as acceptor;GO:0032553//ribonucleotide binding;GO:0005488//binding;GO:0032559//adenyl ribonucleotide binding;GO:00170…	GO:0070271//protein complex biogenesis;GO:0050794//regulation of cellular process;GO:0044237//cellular metabolic process;GO:0043933//macromolecular complex subunit organization;GO:0018193//peptidyl-amino acid modification;GO:0050896//response to stimulus;GO:0006793//phosphorus metabolic process;GO:0071704//organic substance metabolic process;GO:0006325//chromatin organization;GO:0008152//metaboli…
5	Q5-1	10480001	12900000	upper	0.826113	--	Zm00001d013440	--	-	-	-	-	-	GO:0043231//intracellular membrane-bounded organelle;GO:0044446//intracellular organelle part;GO:0031974//membrane-enclosed lumen;GO:0032991//macromolecular complex;GO:0032993//protein-DNA complex;GO:0005730//nucleolus;GO:0043226//organelle;GO:0044428//nuclear part;GO:0044422//organelle part;GO:0043233//organelle lumen;GO:0044464//cell part;GO:0044424//intracellular part;GO:0005634//nucleus;GO:00…	GO:0031492//nucleosomal DNA binding;GO:0031491//nucleosome binding;GO:0032403//protein complex binding;GO:0097159//organic cyclic compound binding;GO:0003690//double-stranded DNA binding;GO:1901363//heterocyclic compound binding;GO:0005488//binding;GO:0044877//macromolecular complex binding;GO:0003682//chromatin binding;GO:0043566//structure-specific DNA binding;GO:0005515//protein binding;GO:000…	GO:0051276//chromosome organization;GO:0031323//regulation of cellular metabolic process;GO:0050794//regulation of cellular process;GO:0044763//single-organism cellular process;GO:1903309//negative regulation of chromatin modification;GO:0010468//regulation of gene expression;GO:0031324//negative regulation of cellular metabolic process;GO:0051171//regulation of nitrogen compound metabolic proces…
5	Q5-1	10480001	12900000	upper	0.826113	--	Zm00001d013441	Os09g0127800	Coatomer subunit alpha-1	-	-	-	-	GO:0098588//bounding membrane of organelle;GO:0030660//Golgi-associated vesicle membrane;GO:0044433//cytoplasmic vesicle part;GO:0048475//coated membrane;GO:0044431//Golgi apparatus part;GO:0044444//cytoplasmic part;GO:0043231//intracellular membrane-bounded organelle;GO:0005622//intracellular;GO:0030126//COPI vesicle coat;GO:0005798//Golgi-associated vesicle;GO:0016023//cytoplasmic, membrane-bou…	GO:0005515//protein binding;GO:0005488//binding;GO:0005198//structural molecule activity	GO:0044699//single-organism process;GO:1902578//single-organism localization;GO:0006888//ER to Golgi vesicle-mediated transport;GO:0006890//retrograde vesicle-mediated transport, Golgi to ER;GO:0016482//cytoplasmic transport;GO:0015031//protein transport;GO:0044765//single-organism transport;GO:0048193//Golgi vesicle transport;GO:0070727//cellular macromolecule localization;GO:0051234//establishm…
5	Q5-1	10480001	12900000	upper	0.826113	--	Zm00001d013442	PI4KA1	Phosphatidylinositol 4-kinase alpha 1	Metabolism;Environmental Information Processing	Global and overview maps;Signal transduction;Carbohydrate metabolism	ko01100//Metabolic pathways;ko04070//Phosphatidylinositol signaling system;ko00562//Inositol phosphate metabolism	K00888	GO:0005886//plasma membrane;GO:0005622//intracellular;GO:0044464//cell part;GO:0044424//intracellular part;GO:0071944//cell periphery;GO:0005737//cytoplasm;GO:0016020//membrane;GO:0005623//cell	GO:0016740//transferase activity;GO:0016773//phosphotransferase activity, alcohol group as acceptor;GO:0003824//catalytic activity;GO:0052742//phosphatidylinositol kinase activity;GO:0004430//1-phosphatidylinositol 4-kinase activity;GO:0016772//transferase activity, transferring phosphorus-containing groups;GO:0016301//kinase activity	GO:0044700//single organism signaling;GO:0008152//metabolic process;GO:0050789//regulation of biological process;GO:0006650//glycerophospholipid metabolic process;GO:0046854//phosphatidylinositol phosphorylation;GO:0035556//intracellular signal transduction;GO:0046486//glycerolipid metabolic process;GO:0006796//phosphate-containing compound metabolic process;GO:0044710//single-organism metabolic …
5	Q5-1	10480001	12900000	upper	0.826113	--	Zm00001d013443	COL16	CCT motif family protein	-	-	-	-	GO:0044424//intracellular part;GO:0043226//organelle;GO:0043231//intracellular membrane-bounded organelle;GO:0005623//cell;GO:0044464//cell part;GO:0005634//nucleus;GO:0043227//membrane-bounded organelle;GO:0043229//intracellular organelle;GO:0005622//intracellular	GO:0005515//protein binding;GO:0043169//cation binding;GO:0043167//ion binding;GO:0008270//zinc ion binding;GO:0046872//metal ion binding;GO:0046914//transition metal ion binding;GO:0005488//binding	GO:0050794//regulation of cellular process;GO:2001141//regulation of RNA biosynthetic process;GO:0019219//regulation of nucleobase-containing compound metabolic process;GO:0031323//regulation of cellular metabolic process;GO:0031326//regulation of cellular biosynthetic process;GO:0065007//biological regulation;GO:0010468//regulation of gene expression;GO:0019222//regulation of metabolic process;G…
5	Q5-1	10480001	12900000	upper	0.826113	--	Zm00001d013444	CASP	Protein CASP	-	-	-	-	GO:0098791//Golgi subcompartment;GO:0005768//endosome;GO:0031228//intrinsic component of Golgi membrane;GO:0031224//intrinsic component of membrane;GO:0031301//integral component of organelle membrane;GO:0044425//membrane part;GO:0005622//intracellular;GO:0005623//cell;GO:0005794//Golgi apparatus;GO:0044422//organelle part;GO:0043231//intracellular membrane-bounded organelle;GO:0043227//membrane-…	-	GO:0044699//single-organism process;GO:0044765//single-organism transport;GO:1902578//single-organism localization;GO:0048193//Golgi vesicle transport;GO:0006891//intra-Golgi vesicle-mediated transport;GO:1902582//single-organism intracellular transport;GO:0006810//transport;GO:0051641//cellular localization;GO:0046907//intracellular transport;GO:0051179//localization;GO:0016192//vesicle-mediated…
5	Q5-1	10480001	12900000	upper	0.826113	--	Zm00001d013445	--	-	-	-	-	-	GO:0005622//intracellular;GO:0044464//cell part;GO:0005737//cytoplasm;GO:0044424//intracellular part;GO:0005623//cell	-	-
5	Q5-1	10480001	12900000	upper	0.826113	nonsynonymous SNV	Zm00001d013446	--	-	-	-	-	-	GO:0031224//intrinsic component of membrane;GO:0016021//integral component of membrane;GO:0044425//membrane part;GO:0016020//membrane	-	-
5	Q5-1	10480001	12900000	upper	0.826113	--	Zm00001d013447	HOP2	Pairing protein meu13-like	-	-	-	-	-	-	GO:0007126//meiotic nuclear division;GO:0006310//DNA recombination;GO:0044238//primary metabolic process;GO:0035825//reciprocal DNA recombination;GO:0044702//single organism reproductive process;GO:0006139//nucleobase-containing compound metabolic process;GO:0016043//cellular component organization;GO:0000280//nuclear division;GO:0046483//heterocycle metabolic process;GO:0071704//organic substanc…
5	Q5-1	10480001	12900000	upper	0.826113	--	Zm00001d013448	ARPN	Chemocyanin	-	-	-	-	GO:0031226//intrinsic component of plasma membrane;GO:0016020//membrane;GO:0071944//cell periphery;GO:0005886//plasma membrane;GO:0031224//intrinsic component of membrane;GO:0044425//membrane part;GO:0044459//plasma membrane part;GO:0044464//cell part;GO:0046658//anchored component of plasma membrane;GO:0005623//cell;GO:0031225//anchored component of membrane	GO:0009055//electron carrier activity	GO:0044763//single-organism cellular process;GO:0044699//single-organism process;GO:0044710//single-organism metabolic process;GO:0055114//oxidation-reduction process;GO:0022900//electron transport chain;GO:0044237//cellular metabolic process;GO:0009987//cellular process;GO:0008152//metabolic process;GO:0006091//generation of precursor metabolites and energy
5	Q5-1	10480001	12900000	upper	0.826113	nonsynonymous SNV	Zm00001d013449	VAR3	zinc finger (Ran-binding) family protein	-	-	-	-	-	GO:0043169//cation binding;GO:0043167//ion binding;GO:0046872//metal ion binding;GO:0005488//binding	-
5	Q5-1	10480001	12900000	upper	0.826113	nonsynonymous SNV	Zm00001d013450	PFP-ALPHA2	Pyrophosphate--fructose 6-phosphate 1-phosphotransferase subunit alpha 2	Metabolism	Carbohydrate metabolism;Global and overview maps	ko01100//Metabolic pathways;ko01110//Biosynthesis of secondary metabolites;ko00010//Glycolysis / Gluconeogenesis;ko00051//Fructose and mannose metabolism;ko00030//Pentose phosphate pathway	K00895	GO:0005829//cytosol;GO:0005622//intracellular;GO:0044464//cell part;GO:0005623//cell;GO:0044444//cytoplasmic part;GO:0044424//intracellular part;GO:0005737//cytoplasm	GO:0031625//ubiquitin protein ligase binding;GO:0003872//6-phosphofructokinase activity;GO:0019899//enzyme binding;GO:0016740//transferase activity;GO:0016773//phosphotransferase activity, alcohol group as acceptor;GO:0047334//diphosphate-fructose-6-phosphate 1-phosphotransferase activity;GO:0008443//phosphofructokinase activity;GO:0016772//transferase activity, transferring phosphorus-containing…	GO:0044710//single-organism metabolic process;GO:1901575//organic substance catabolic process;GO:0009116//nucleoside metabolic process;GO:0016052//carbohydrate catabolic process;GO:0043170//macromolecule metabolic process;GO:0009167//purine ribonucleoside monophosphate metabolic process;GO:0006725//cellular aromatic compound metabolic process;GO:0009987//cellular process;GO:0009199//ribonucleosid…
5	Q5-1	10480001	12900000	upper	0.826113	--	Zm00001d013451	--	-	-	-	-	-	GO:0043229//intracellular organelle;GO:0043227//membrane-bounded organelle;GO:0005623//cell;GO:0043226//organelle;GO:0044464//cell part;GO:0043231//intracellular membrane-bounded organelle;GO:0005634//nucleus;GO:0044424//intracellular part;GO:0005622//intracellular	GO:1901363//heterocyclic compound binding;GO:0097159//organic cyclic compound binding;GO:0043565//sequence-specific DNA binding;GO:0005488//binding;GO:0003677//DNA binding;GO:0003676//nucleic acid binding	GO:0050794//regulation of cellular process;GO:0010468//regulation of gene expression;GO:0060255//regulation of macromolecule metabolic process;GO:0009889//regulation of biosynthetic process;GO:0065007//biological regulation;GO:1903506//regulation of nucleic acid-templated transcription;GO:0051171//regulation of nitrogen compound metabolic process;GO:0006355//regulation of transcription, DNA-templ…
5	Q5-1	10480001	12900000	upper	0.826113	nonsynonymous SNV	Zm00001d013452	MYOB2	Myosin-binding protein 3	-	-	-	-	GO:0016021//integral component of membrane;GO:0016020//membrane;GO:0044425//membrane part;GO:0031224//intrinsic component of membrane	GO:0017022//myosin binding;GO:0008092//cytoskeletal protein binding;GO:0005515//protein binding;GO:0005488//binding	-
5	Q5-1	10480001	12900000	upper	0.826113	synonymous SNV	Zm00001d013453	Os03g0708600	DEAD-box ATP-dependent RNA helicase 21	Genetic Information Processing	Transcription	ko03040//Spliceosome	K12858	-	GO:0016787//hydrolase activity;GO:0043168//anion binding;GO:1901363//heterocyclic compound binding;GO:0016817//hydrolase activity, acting on acid anhydrides;GO:0097367//carbohydrate derivative binding;GO:0016462//pyrophosphatase activity;GO:0001882//nucleoside binding;GO:0005524//ATP binding;GO:0036094//small molecule binding;GO:0043167//ion binding;GO:0035639//purine ribonucleoside triphosphate …	-
5	Q5-1	10480001	12900000	upper	0.826113	--	Zm00001d013454	--	-	-	-	-	-	-	-	-
5	Q5-1	10480001	12900000	upper	0.826113	synonymous SNV	Zm00001d013455	FKBP17-2	Peptidyl-prolyl cis-trans isomerase	-	-	-	-	GO:0005623//cell;GO:0009507//chloroplast;GO:0043226//organelle;GO:0009536//plastid;GO:0005737//cytoplasm;GO:0044464//cell part;GO:0005622//intracellular;GO:0044444//cytoplasmic part;GO:0043227//membrane-bounded organelle;GO:0043231//intracellular membrane-bounded organelle;GO:0043229//intracellular organelle;GO:0044424//intracellular part	GO:0016853//isomerase activity;GO:0003824//catalytic activity;GO:0016859//cis-trans isomerase activity;GO:0003755//peptidyl-prolyl cis-trans isomerase activity	GO:0044238//primary metabolic process;GO:0044237//cellular metabolic process;GO:0009987//cellular process;GO:0006464//cellular protein modification process;GO:0008152//metabolic process;GO:0019538//protein metabolic process;GO:0018193//peptidyl-amino acid modification;GO:0044260//cellular macromolecule metabolic process;GO:0043412//macromolecule modification;GO:0018208//peptidyl-proline modificat…
5	Q5-1	10480001	12900000	upper	0.826113	synonymous SNV	Zm00001d013456	--	FKBP-type peptidyl-prolyl cis-trans isomerase 5 isoform 2	-	-	-	-	GO:0031224//intrinsic component of membrane;GO:0005622//intracellular;GO:0044464//cell part;GO:0005623//cell;GO:0044424//intracellular part;GO:0005737//cytoplasm;GO:0016021//integral component of membrane;GO:0016020//membrane;GO:0044425//membrane part	GO:0016491//oxidoreductase activity;GO:0016853//isomerase activity;GO:0003824//catalytic activity;GO:0016627//oxidoreductase activity, acting on the CH-CH group of donors	GO:0044699//single-organism process;GO:0044238//primary metabolic process;GO:0006629//lipid metabolic process;GO:0055114//oxidation-reduction process;GO:0071704//organic substance metabolic process;GO:0008152//metabolic process;GO:0044710//single-organism metabolic process
5	Q5-1	10480001	12900000	upper	0.826113	--	Zm00001d013457	MED36B	Mediator of RNA polymerase II transcription subunit 36a	Genetic Information Processing	Translation	ko03008//Ribosome biogenesis in eukaryotes	K14563	-	GO:0008168//methyltransferase activity;GO:0003676//nucleic acid binding;GO:0003824//catalytic activity;GO:1901363//heterocyclic compound binding;GO:0005488//binding;GO:0003723//RNA binding;GO:0016741//transferase activity, transferring one-carbon groups;GO:0016740//transferase activity;GO:0097159//organic cyclic compound binding	GO:0044085//cellular component biogenesis;GO:0042254//ribosome biogenesis;GO:0022613//ribonucleoprotein complex biogenesis;GO:0006364//rRNA processing;GO:1901360//organic cyclic compound metabolic process;GO:0016070//RNA metabolic process;GO:0006396//RNA processing;GO:0071704//organic substance metabolic process;GO:0034470//ncRNA processing;GO:0008152//metabolic process;GO:0044237//cellular metab…
5	Q5-1	10480001	12900000	upper	0.826113	--	Zm00001d013458	ATG3	Autophagy-related protein 3	Cellular Processes	Transport and catabolism	ko04136//Autophagy - other eukaryotes	K08343	GO:0032991//macromolecular complex;GO:0000153//cytoplasmic ubiquitin ligase complex;GO:0005829//cytosol;GO:0044424//intracellular part;GO:1990234//transferase complex;GO:0005622//intracellular;GO:0043234//protein complex;GO:0005623//cell;GO:1902494//catalytic complex;GO:0044444//cytoplasmic part;GO:0005737//cytoplasm;GO:0000151//ubiquitin ligase complex;GO:0044464//cell part	GO:0003824//catalytic activity;GO:0016740//transferase activity;GO:0019776//Atg8 ligase activity	GO:0009056//catabolic process;GO:0022411//cellular component disassembly;GO:0044763//single-organism cellular process;GO:0016236//macroautophagy;GO:0022607//cellular component assembly;GO:0000422//mitophagy;GO:1902589//single-organism organelle organization;GO:0016043//cellular component organization;GO:0071840//cellular component organization or biogenesis;GO:0044710//single-organism metabolic p…
5	Q5-1	10480001	12900000	upper	0.826113	--	Zm00001d013459	Os03g0708100	Phytanoyl-CoA dioxygenase	Cellular Processes	Transport and catabolism	ko04146//Peroxisome	K00477	-	GO:0051213//dioxygenase activity;GO:0003824//catalytic activity;GO:0016491//oxidoreductase activity	GO:0044699//single-organism process;GO:0055114//oxidation-reduction process;GO:0008152//metabolic process;GO:0044710//single-organism metabolic process
5	Q5-1	10480001	12900000	upper	0.826113	nonsynonymous SNV	Zm00001d013461	PLA2-III	Phospholipase A2-alpha	Metabolism	Lipid metabolism;Global and overview maps	ko01100//Metabolic pathways;ko01110//Biosynthesis of secondary metabolites;ko00564//Glycerophospholipid metabolism;ko00592//alpha-Linolenic acid metabolism;ko00565//Ether lipid metabolism;ko00590//Arachidonic acid metabolism;ko00591//Linoleic acid metabolism	K01047	GO:0005576//extracellular region	GO:0052689//carboxylic ester hydrolase activity;GO:0005509//calcium ion binding;GO:0003824//catalytic activity;GO:0043169//cation binding;GO:0004620//phospholipase activity;GO:0016787//hydrolase activity;GO:0043167//ion binding;GO:0005488//binding;GO:0016298//lipase activity;GO:0046872//metal ion binding;GO:0016788//hydrolase activity, acting on ester bonds;GO:0004623//phospholipase A2 activity	GO:0050482//arachidonic acid secretion;GO:1901571//fatty acid derivative transport;GO:0006820//anion transport;GO:0015718//monocarboxylic acid transport;GO:0046717//acid secretion;GO:0006810//transport;GO:0016042//lipid catabolic process;GO:0044237//cellular metabolic process;GO:0006811//ion transport;GO:0009987//cellular process;GO:1903963//arachidonate transport;GO:0044710//single-organism meta…
5	Q5-1	10480001	12900000	upper	0.826113	--	Zm00001d013463	OEP64	Outer envelope protein 64 chloroplastic	Metabolism	Amino acid metabolism	ko00330//Arginine and proline metabolism;ko00380//Tryptophan metabolism;ko00360//Phenylalanine metabolism	K01426	GO:0016020//membrane;GO:0044423//virion part;GO:0016021//integral component of membrane;GO:0031224//intrinsic component of membrane;GO:0019031//viral envelope;GO:0019012//virion;GO:0044425//membrane part;GO:0036338//viral membrane	GO:0004040//amidase activity;GO:0016811//hydrolase activity, acting on carbon-nitrogen (but not peptide) bonds, in linear amides;GO:0016787//hydrolase activity;GO:0003824//catalytic activity;GO:0016810//hydrolase activity, acting on carbon-nitrogen (but not peptide) bonds	-
5	Q5-1	10480001	12900000	upper	0.826113	--	Zm00001d013465	RHT1	Dwarf plant9	Environmental Information Processing	Signal transduction	ko04075//Plant hormone signal transduction	K14494	GO:0043227//membrane-bounded organelle;GO:0043226//organelle;GO:0005634//nucleus;GO:0044464//cell part;GO:0043231//intracellular membrane-bounded organelle;GO:0044424//intracellular part;GO:0005622//intracellular;GO:0043229//intracellular organelle;GO:0005623//cell	GO:0001071//nucleic acid binding transcription factor activity;GO:0005488//binding;GO:0003676//nucleic acid binding;GO:0003712//transcription cofactor activity;GO:0097159//organic cyclic compound binding;GO:0000988//transcription factor activity, protein binding;GO:1901363//heterocyclic compound binding;GO:0043565//sequence-specific DNA binding;GO:0003700//transcription factor activity, sequence-…	GO:0010033//response to organic substance;GO:0009058//biosynthetic process;GO:0010646//regulation of cell communication;GO:0044700//single organism signaling;GO:0032870//cellular response to hormone stimulus;GO:0070887//cellular response to chemical stimulus;GO:0080050//regulation of seed development;GO:0051252//regulation of RNA metabolic process;GO:0031323//regulation of cellular metabolic proc…
5	Q5-1	10480001	12900000	upper	0.826113	--	Zm00001d013466	rngB	Transmembrane Fragile-X-F-associated protein	-	-	-	-	GO:0016021//integral component of membrane;GO:0044425//membrane part;GO:0016020//membrane;GO:0031224//intrinsic component of membrane	GO:0016740//transferase activity;GO:0019787//ubiquitin-like protein transferase activity;GO:0004842//ubiquitin-protein transferase activity;GO:0003824//catalytic activity	GO:0006464//cellular protein modification process;GO:0044260//cellular macromolecule metabolic process;GO:0008152//metabolic process;GO:0009987//cellular process;GO:0043170//macromolecule metabolic process;GO:0070647//protein modification by small protein conjugation or removal;GO:0032446//protein modification by small protein conjugation;GO:0044267//cellular protein metabolic process;GO:0019538/…
5	Q5-1	10480001	12900000	upper	0.826113	nonsynonymous SNV	Zm00001d013467	TB1	Putative teosinte branched2	-	-	-	-	GO:0005634//nucleus;GO:0044464//cell part;GO:0043231//intracellular membrane-bounded organelle;GO:0005623//cell;GO:0043226//organelle;GO:0043227//membrane-bounded organelle;GO:0043229//intracellular organelle;GO:0044424//intracellular part;GO:0005622//intracellular	GO:0003677//DNA binding;GO:1901363//heterocyclic compound binding;GO:0003676//nucleic acid binding;GO:0043565//sequence-specific DNA binding;GO:0097159//organic cyclic compound binding;GO:0003700//transcription factor activity, sequence-specific DNA binding;GO:0005488//binding;GO:0001071//nucleic acid binding transcription factor activity	GO:0097659//nucleic acid-templated transcription;GO:0044271//cellular nitrogen compound biosynthetic process;GO:0051171//regulation of nitrogen compound metabolic process;GO:0060255//regulation of macromolecule metabolic process;GO:0051252//regulation of RNA metabolic process;GO:2001141//regulation of RNA biosynthetic process;GO:0034654//nucleobase-containing compound biosynthetic process;GO:0060…
5	Q5-1	10480001	12900000	upper	0.826113	--	Zm00001d013468	At5g22090	Protein FAF-like chloroplastic	-	-	-	-	-	-	-
5	Q5-1	10480001	12900000	upper	0.826113	--	Zm00001d013469	PIP5K2	Putative phosphatidylinositol-4-phosphate-5-kinase	Cellular Processes;Metabolism;Environmental Information Processing	Transport and catabolism;Carbohydrate metabolism;Signal transduction;Global and overview maps	ko01100//Metabolic pathways;ko04144//Endocytosis;ko04070//Phosphatidylinositol signaling system;ko00562//Inositol phosphate metabolism	K00889	-	GO:0016301//kinase activity;GO:0016772//transferase activity, transferring phosphorus-containing groups;GO:1901265//nucleoside phosphate binding;GO:0030554//adenyl nucleotide binding;GO:0043168//anion binding;GO:0032550//purine ribonucleoside binding;GO:0003824//catalytic activity;GO:0001883//purine nucleoside binding;GO:0000166//nucleotide binding;GO:0097159//organic cyclic compound binding;GO:0…	GO:0006629//lipid metabolic process;GO:0044237//cellular metabolic process;GO:0016310//phosphorylation;GO:0019637//organophosphate metabolic process;GO:0008152//metabolic process;GO:0006796//phosphate-containing compound metabolic process;GO:0046488//phosphatidylinositol metabolic process;GO:0030258//lipid modification;GO:0006644//phospholipid metabolic process;GO:0044763//single-organism cellula…
5	Q5-1	10480001	12900000	upper	0.826113	--	Zm00001d013470	ORP1A	Oxysterol-binding protein-related protein 1C	-	-	-	-	GO:0043231//intracellular membrane-bounded organelle;GO:0044464//cell part;GO:0043226//organelle;GO:0044424//intracellular part;GO:0044444//cytoplasmic part;GO:0005737//cytoplasm;GO:0005623//cell;GO:0005829//cytosol;GO:0005622//intracellular;GO:0043229//intracellular organelle;GO:0016020//membrane;GO:0043227//membrane-bounded organelle	GO:0022892//substrate-specific transporter activity;GO:0005496//steroid binding;GO:0005319//lipid transporter activity;GO:0043178//alcohol binding;GO:0036094//small molecule binding;GO:0015248//sterol transporter activity;GO:0097159//organic cyclic compound binding;GO:0008289//lipid binding;GO:0005215//transporter activity;GO:0005488//binding;GO:0032934//sterol binding	GO:0051179//localization;GO:1902578//single-organism localization;GO:0006869//lipid transport;GO:0015918//sterol transport;GO:0033036//macromolecule localization;GO:0044765//single-organism transport;GO:0044699//single-organism process;GO:0006810//transport;GO:0071702//organic substance transport;GO:0015850//organic hydroxy compound transport;GO:0051234//establishment of localization;GO:0010876//…
5	Q5-1	10480001	12900000	upper	0.826113	nonsynonymous SNV	Zm00001d013471	ASHR1	Histone-lysine N-methyltransferase ASHR1	-	-	-	-	-	GO:0016741//transferase activity, transferring one-carbon groups;GO:0016740//transferase activity;GO:0005488//binding;GO:0005515//protein binding;GO:0003824//catalytic activity;GO:0008168//methyltransferase activity	GO:0032259//methylation;GO:0008152//metabolic process
5	Q5-1	10480001	12900000	upper	0.826113	--	Zm00001d013473	--	-	-	-	-	-	-	-	-
5	Q5-1	10480001	12900000	upper	0.826113	--	Zm00001d013475	Prcp	Serine carboxypeptidase S28 family protein	-	-	-	-	-	GO:0008238//exopeptidase activity;GO:0008239//dipeptidyl-peptidase activity;GO:0016787//hydrolase activity;GO:0008236//serine-type peptidase activity;GO:0004177//aminopeptidase activity;GO:0070011//peptidase activity, acting on L-amino acid peptides;GO:0008233//peptidase activity;GO:0017171//serine hydrolase activity;GO:0003824//catalytic activity;GO:0004180//carboxypeptidase activity	GO:0043170//macromolecule metabolic process;GO:0008152//metabolic process;GO:0044238//primary metabolic process;GO:0071704//organic substance metabolic process;GO:0019538//protein metabolic process;GO:0006508//proteolysis
5	Q5-1	10480001	12900000	upper	0.826113	--	Zm00001d013476	ARGF	Ornithine carbamoyltransferase chloroplastic	Metabolism	Amino acid metabolism;Global and overview maps	ko01100//Metabolic pathways;ko01110//Biosynthesis of secondary metabolites;ko01230//Biosynthesis of amino acids;ko00220//Arginine biosynthesis	K00611	-	GO:0016740//transferase activity;GO:0005488//binding;GO:0043177//organic acid binding;GO:0016597//amino acid binding;GO:0003824//catalytic activity;GO:0036094//small molecule binding;GO:0016741//transferase activity, transferring one-carbon groups;GO:0043168//anion binding;GO:0043167//ion binding;GO:0016743//carboxyl- or carbamoyltransferase activity;GO:0004585//ornithine carbamoyltransferase act…	GO:0044249//cellular biosynthetic process;GO:0000052//citrulline metabolic process;GO:0009064//glutamine family amino acid metabolic process;GO:0044711//single-organism biosynthetic process;GO:0044763//single-organism cellular process;GO:0006591//ornithine metabolic process;GO:0044238//primary metabolic process;GO:0019240//citrulline biosynthetic process;GO:0008152//metabolic process;GO:1901576//…
5	Q5-1	10480001	12900000	upper	0.826113	--	Zm00001d013477	MEKK1	Mitogen-activated protein kinase kinase kinase 1	Environmental Information Processing;Organismal Systems	Signal transduction;Environmental adaptation	ko04626//Plant-pathogen interaction;ko04016//MAPK signaling pathway - plant	K13414	GO:0005737//cytoplasm;GO:0005623//cell;GO:0005622//intracellular;GO:0044424//intracellular part;GO:0044464//cell part	GO:0016773//phosphotransferase activity, alcohol group as acceptor;GO:0097367//carbohydrate derivative binding;GO:0043167//ion binding;GO:0017076//purine nucleotide binding;GO:0043168//anion binding;GO:0030554//adenyl nucleotide binding;GO:1901363//heterocyclic compound binding;GO:0005524//ATP binding;GO:0032550//purine ribonucleoside binding;GO:0035639//purine ribonucleoside triphosphate binding…	GO:0043549//regulation of kinase activity;GO:0035556//intracellular signal transduction;GO:0031098//stress-activated protein kinase signaling cascade;GO:0031399//regulation of protein modification process;GO:0051347//positive regulation of transferase activity;GO:0051247//positive regulation of protein metabolic process;GO:0023052//signaling;GO:0043412//macromolecule modification;GO:0032268//regu…
5	Q5-1	10480001	12900000	upper	0.826113	--	Zm00001d013478	--	-	-	-	-	-	-	-	-
5	Q5-1	10480001	12900000	upper	0.826113	--	Zm00001d013480	--	-	-	-	-	-	-	-	-
5	Q5-1	10480001	12900000	upper	0.826113	synonymous SNV	Zm00001d013481	ERF1-3	Eukaryotic peptide chain release factor subunit 1-2	Genetic Information Processing	Translation	ko03015//mRNA surveillance pathway	K03265	GO:0005622//intracellular;GO:0044444//cytoplasmic part;GO:0044464//cell part;GO:0005829//cytosol;GO:0043234//protein complex;GO:0032991//macromolecular complex;GO:0044424//intracellular part;GO:0005737//cytoplasm;GO:0018444//translation release factor complex;GO:0005623//cell	GO:0003723//RNA binding;GO:1990825//sequence-specific mRNA binding;GO:0008079//translation termination factor activity;GO:0003676//nucleic acid binding;GO:0016149//translation release factor activity, codon specific;GO:0003747//translation release factor activity;GO:1901363//heterocyclic compound binding;GO:0097159//organic cyclic compound binding;GO:0044822//poly(A) RNA binding;GO:0008135//trans…	GO:0016043//cellular component organization;GO:0006415//translational termination;GO:0043043//peptide biosynthetic process;GO:0071822//protein complex subunit organization;GO:0044237//cellular metabolic process;GO:1901576//organic substance biosynthetic process;GO:0009059//macromolecule biosynthetic process;GO:0034641//cellular nitrogen compound metabolic process;GO:0071704//organic substance met…
5	Q5-1	10480001	12900000	upper	0.826113	--	Zm00001d013482	--	-	-	-	-	-	-	-	-
5	Q5-1	10480001	12900000	upper	0.826113	--	Zm00001d013483	AAPT2	Choline/ethanolaminephosphotransferase 1	Metabolism	Global and overview maps;Lipid metabolism;Metabolism of other amino acids	ko01100//Metabolic pathways;ko01110//Biosynthesis of secondary metabolites;ko00564//Glycerophospholipid metabolism;ko00565//Ether lipid metabolism;ko00440//Phosphonate and phosphinate metabolism	K00993	GO:0005789//endoplasmic reticulum membrane;GO:0016020//membrane;GO:0044464//cell part;GO:0044422//organelle part;GO:0042175//nuclear outer membrane-endoplasmic reticulum membrane network;GO:0031090//organelle membrane;GO:0043229//intracellular organelle;GO:0043231//intracellular membrane-bounded organelle;GO:0005783//endoplasmic reticulum;GO:0012505//endomembrane system;GO:0044432//endoplasmic re…	GO:0004142//diacylglycerol cholinephosphotransferase activity;GO:0004307//ethanolaminephosphotransferase activity;GO:0016780//phosphotransferase activity, for other substituted phosphate groups;GO:0016772//transferase activity, transferring phosphorus-containing groups;GO:0016740//transferase activity;GO:0017169//CDP-alcohol phosphatidyltransferase activity;GO:0003824//catalytic activity	GO:1901566//organonitrogen compound biosynthetic process;GO:1901615//organic hydroxy compound metabolic process;GO:0046337//phosphatidylethanolamine metabolic process;GO:0046486//glycerolipid metabolic process;GO:0006650//glycerophospholipid metabolic process;GO:0044238//primary metabolic process;GO:0008152//metabolic process;GO:1901576//organic substance biosynthetic process;GO:0034641//cellular…
5	Q5-1	10480001	12900000	upper	0.826113	--	Zm00001d013484	--	-	-	-	-	-	-	-	-
5	Q5-1	10480001	12900000	upper	0.826113	synonymous SNV	Zm00001d013485	--	protein-protein interaction regulator family protein	Genetic Information Processing	Translation	ko03013//RNA transport;ko03015//mRNA surveillance pathway	K13114	GO:0005622//intracellular;GO:0071013//catalytic step 2 spliceosome;GO:0032991//macromolecular complex;GO:0005634//nucleus;GO:0043227//membrane-bounded organelle;GO:0044446//intracellular organelle part;GO:0031224//intrinsic component of membrane;GO:0043226//organelle;GO:0035145//exon-exon junction complex;GO:0043234//protein complex;GO:1990904//ribonucleoprotein complex;GO:0030529//intracellular …	-	-
5	Q5-1	10480001	12900000	upper	0.826113	--	Zm00001d013486	ERS1	ethylene receptor1-14	Environmental Information Processing	Signal transduction	ko04075//Plant hormone signal transduction;ko04016//MAPK signaling pathway - plant	K14509	GO:0031224//intrinsic component of membrane;GO:0044464//cell part;GO:0005737//cytoplasm;GO:0044424//intracellular part;GO:0016021//integral component of membrane;GO:0005622//intracellular;GO:0043231//intracellular membrane-bounded organelle;GO:0005783//endoplasmic reticulum;GO:0005623//cell;GO:0044425//membrane part;GO:0012505//endomembrane system;GO:0043227//membrane-bounded organelle;GO:0043229…	GO:0004872//receptor activity;GO:0005057//receptor signaling protein activity;GO:0051740//ethylene binding;GO:0016775//phosphotransferase activity, nitrogenous group as acceptor;GO:0005515//protein binding;GO:0060089//molecular transducer activity;GO:0004672//protein kinase activity;GO:0016772//transferase activity, transferring phosphorus-containing groups;GO:0004871//signal transducer activity;…	GO:0023052//signaling;GO:0044267//cellular protein metabolic process;GO:0071704//organic substance metabolic process;GO:0008152//metabolic process;GO:0043170//macromolecule metabolic process;GO:0036211//protein modification process;GO:0071495//cellular response to endogenous stimulus;GO:0044700//single organism signaling;GO:0043412//macromolecule modification;GO:0044710//single-organism metabolic…
5	Q5-1	10480001	12900000	upper	0.826113	--	Zm00001d013487	--	Putative uncharacterized protein [Source:UniProtKB/TrEMBL;Acc:B6TAU5]	-	-	-	-	GO:0031224//intrinsic component of membrane;GO:0016020//membrane;GO:0044425//membrane part;GO:0016021//integral component of membrane	-	-
5	Q5-1	10480001	12900000	upper	0.826113	nonsynonymous SNV	Zm00001d013488	PCMP-H73	Pentatricopeptide repeat protein PPR868-14	-	-	-	-	-	GO:0005488//binding;GO:0005515//protein binding	GO:0008152//metabolic process;GO:0006807//nitrogen compound metabolic process;GO:0009451//RNA modification;GO:0006139//nucleobase-containing compound metabolic process;GO:0009987//cellular process;GO:0044237//cellular metabolic process;GO:0034641//cellular nitrogen compound metabolic process;GO:0044260//cellular macromolecule metabolic process;GO:0090304//nucleic acid metabolic process;GO:0046483…
5	Q5-1	10480001	12900000	upper	0.826113	--	Zm00001d013489	prpf18	splicing factor Prp18 family protein	Genetic Information Processing	Transcription	ko03040//Spliceosome	K12817	GO:0043226//organelle;GO:0005622//intracellular;GO:0030532//small nuclear ribonucleoprotein complex;GO:1990904//ribonucleoprotein complex;GO:0005634//nucleus;GO:0043229//intracellular organelle;GO:0097525//spliceosomal snRNP complex;GO:0044428//nuclear part;GO:0005681//spliceosomal complex;GO:0044424//intracellular part;GO:0071020//post-spliceosomal complex;GO:0005684//U2-type spliceosomal comple…	GO:0000386//second spliceosomal transesterification activity;GO:0003824//catalytic activity	GO:0016070//RNA metabolic process;GO:0006807//nitrogen compound metabolic process;GO:0016071//mRNA metabolic process;GO:0043170//macromolecule metabolic process;GO:0071033//nuclear retention of pre-mRNA at the site of transcription;GO:0000375//RNA splicing, via transesterification reactions;GO:0000393//spliceosomal conformational changes to generate catalytic conformation;GO:0051641//cellular loc…
5	Q5-1	10480001	12900000	upper	0.826113	--	Zm00001d013490	--	-	-	-	-	-	-	-	-
5	Q5-1	10480001	12900000	upper	0.826113	--	Zm00001d013491	RUK	Serine/threonine-protein kinase RUNKEL	-	-	-	-	-	GO:0016301//kinase activity;GO:0016740//transferase activity;GO:0003824//catalytic activity;GO:0016772//transferase activity, transferring phosphorus-containing groups	GO:0008152//metabolic process;GO:0006796//phosphate-containing compound metabolic process;GO:0044237//cellular metabolic process;GO:0016310//phosphorylation;GO:0006793//phosphorus metabolic process;GO:0009987//cellular process
5	Q5-1	10480001	12900000	upper	0.826113	--	Zm00001d013492	EIN2	Ethylene-insensitive protein 2	Environmental Information Processing	Signal transduction	ko04075//Plant hormone signal transduction;ko04016//MAPK signaling pathway - plant	K14513	GO:0031224//intrinsic component of membrane;GO:0016020//membrane;GO:0044425//membrane part;GO:0016021//integral component of membrane	GO:0015075//ion transmembrane transporter activity;GO:0008324//cation transmembrane transporter activity;GO:0022857//transmembrane transporter activity;GO:0005384//manganese ion transmembrane transporter activity;GO:0015086//cadmium ion transmembrane transporter activity;GO:0005215//transporter activity;GO:0022890//inorganic cation transmembrane transporter activity;GO:0046915//transition metal i…	GO:0044763//single-organism cellular process;GO:0000041//transition metal ion transport;GO:0015691//cadmium ion transport;GO:0051234//establishment of localization;GO:0098660//inorganic ion transmembrane transport;GO:0006812//cation transport;GO:0006811//ion transport;GO:0044699//single-organism process;GO:0070838//divalent metal ion transport;GO:0044765//single-organism transport;GO:0072511//div…
5	Q5-1	10480001	12900000	upper	0.826113	nonsynonymous SNV	Zm00001d013493	Os03g0700700	lipoxygenase5	Metabolism	Lipid metabolism	ko00591//Linoleic acid metabolism	K15718	-	GO:0005488//binding;GO:0016491//oxidoreductase activity;GO:0003824//catalytic activity;GO:0016702//oxidoreductase activity, acting on single donors with incorporation of molecular oxygen, incorporation of two atoms of oxygen;GO:0046872//metal ion binding;GO:0051213//dioxygenase activity;GO:0005515//protein binding;GO:0016701//oxidoreductase activity, acting on single donors with incorporation of …	GO:0008152//metabolic process;GO:0032787//monocarboxylic acid metabolic process;GO:0009987//cellular process;GO:0006082//organic acid metabolic process;GO:0006631//fatty acid metabolic process;GO:0006629//lipid metabolic process;GO:0016053//organic acid biosynthetic process;GO:0006633//fatty acid biosynthetic process;GO:0044281//small molecule metabolic process;GO:0009058//biosynthetic process;GO…
5	Q5-1	10480001	12900000	upper	0.826113	--	Zm00001d013494	OLE18	Oleosin Zm-II	-	-	-	-	GO:0044425//membrane part;GO:0005811//lipid particle;GO:0012511//monolayer-surrounded lipid storage body;GO:0043226//organelle;GO:0044424//intracellular part;GO:0005623//cell;GO:0044464//cell part;GO:0005622//intracellular;GO:0043228//non-membrane-bounded organelle;GO:0031224//intrinsic component of membrane;GO:0043229//intracellular organelle;GO:0016021//integral component of membrane;GO:0043232…	-	GO:0010876//lipid localization;GO:0009628//response to abiotic stimulus;GO:0065007//biological regulation;GO:0032502//developmental process;GO:0051179//localization;GO:0019915//lipid storage;GO:0010344//seed oilbody biogenesis;GO:0044767//single-organism developmental process;GO:0003006//developmental process involved in reproduction;GO:0050826//response to freezing;GO:0048608//reproductive struc…
5	Q5-1	10480001	12900000	upper	0.826113	synonymous SNV	Zm00001d013495	dtl-a	Cell division cycle protein cdt2	-	-	-	-	-	GO:0005515//protein binding;GO:0005488//binding	GO:0009987//cellular process;GO:0044763//single-organism cellular process;GO:0051301//cell division;GO:0044699//single-organism process
5	Q5-1	10480001	12900000	upper	0.826113	--	Zm00001d013496	ACER	Alkaline phytoceramidase (aPHC)	Metabolism	Lipid metabolism	ko00600//Sphingolipid metabolism	K04711	GO:0016020//membrane;GO:0016021//integral component of membrane;GO:0031224//intrinsic component of membrane;GO:0044425//membrane part	GO:0016810//hydrolase activity, acting on carbon-nitrogen (but not peptide) bonds;GO:0003824//catalytic activity;GO:0016811//hydrolase activity, acting on carbon-nitrogen (but not peptide) bonds, in linear amides;GO:0016787//hydrolase activity	GO:0044255//cellular lipid metabolic process;GO:0044710//single-organism metabolic process;GO:1901564//organonitrogen compound metabolic process;GO:0006665//sphingolipid metabolic process;GO:0009987//cellular process;GO:0044237//cellular metabolic process;GO:0044763//single-organism cellular process;GO:0044238//primary metabolic process;GO:0006807//nitrogen compound metabolic process;GO:0044699//…
5	Q5-1	10480001	12900000	upper	0.826113	synonymous SNV	Zm00001d013497	Os03g0698800	Zinc finger CCCH domain-containing protein 30	-	-	-	-	-	GO:0005515//protein binding;GO:0046872//metal ion binding;GO:0005488//binding;GO:0043167//ion binding;GO:0043169//cation binding	-
5	Q5-1	10480001	12900000	upper	0.826113	--	Zm00001d013498	At3g11230	Protein yippee-like	-	-	-	-	GO:1902494//catalytic complex;GO:0044424//intracellular part;GO:0044464//cell part;GO:1990234//transferase complex;GO:0005622//intracellular;GO:0005623//cell;GO:0032991//macromolecular complex;GO:0000151//ubiquitin ligase complex;GO:0043234//protein complex	GO:0043169//cation binding;GO:0005488//binding;GO:0046872//metal ion binding;GO:0043167//ion binding	-
5	Q5-2	13520001	15200000	upper	0.808114	--	Zm00001d013521	--	basic helix-loop-helix (bHLH) DNA-binding superfamily protein	-	-	-	-	-	GO:0003677//DNA binding;GO:0003676//nucleic acid binding;GO:0097159//organic cyclic compound binding;GO:0005488//binding;GO:1901363//heterocyclic compound binding	-
5	Q5-2	13520001	15200000	upper	0.808114	synonymous SNV	Zm00001d013522	DHNAT1	14-dihydroxy-2-naphthoyl-CoA thioesterase 1	-	-	-	-	GO:0043227//membrane-bounded organelle;GO:0044464//cell part;GO:0043231//intracellular membrane-bounded organelle;GO:0005777//peroxisome;GO:0044444//cytoplasmic part;GO:0043229//intracellular organelle;GO:0005622//intracellular;GO:0005737//cytoplasm;GO:0005623//cell;GO:0043226//organelle;GO:0044424//intracellular part;GO:0042579//microbody	GO:0061522//1,4-dihydroxy-2-naphthoyl-CoA thioesterase activity;GO:0003824//catalytic activity;GO:0016788//hydrolase activity, acting on ester bonds;GO:0016787//hydrolase activity;GO:0016289//CoA hydrolase activity;GO:0016790//thiolester hydrolase activity	GO:0008152//metabolic process;GO:0009108//coenzyme biosynthetic process;GO:0042181//ketone biosynthetic process;GO:0044249//cellular biosynthetic process;GO:0009987//cellular process;GO:0044763//single-organism cellular process;GO:0051188//cofactor biosynthetic process;GO:0044283//small molecule biosynthetic process;GO:0044711//single-organism biosynthetic process;GO:1901576//organic substance bi…
5	Q5-2	13520001	15200000	upper	0.808114	--	Zm00001d013523	Eaf	RNA polymerase II transcription elongation factor	-	-	-	-	GO:0043234//protein complex;GO:0008023//transcription elongation factor complex;GO:0044424//intracellular part;GO:0043226//organelle;GO:0044428//nuclear part;GO:0032991//macromolecular complex;GO:0005634//nucleus;GO:0043231//intracellular membrane-bounded organelle;GO:0070013//intracellular organelle lumen;GO:0043229//intracellular organelle;GO:0044446//intracellular organelle part;GO:0043227//me…	GO:0097159//organic cyclic compound binding;GO:0008135//translation factor activity, RNA binding;GO:0005488//binding;GO:0003723//RNA binding;GO:1901363//heterocyclic compound binding;GO:0003676//nucleic acid binding;GO:0003746//translation elongation factor activity	GO:1901566//organonitrogen compound biosynthetic process;GO:1901564//organonitrogen compound metabolic process;GO:0010556//regulation of macromolecule biosynthetic process;GO:0009058//biosynthetic process;GO:0043043//peptide biosynthetic process;GO:0010467//gene expression;GO:0006807//nitrogen compound metabolic process;GO:0006518//peptide metabolic process;GO:0006355//regulation of transcription…
5	Q5-2	13520001	15200000	upper	0.808114	--	Zm00001d013524	GAUT1	Polygalacturonate 4-alpha-galacturonosyltransferase	Metabolism	Carbohydrate metabolism	ko00520//Amino sugar and nucleotide sugar metabolism	K13648	GO:0043226//organelle;GO:0044422//organelle part;GO:0005623//cell;GO:0044444//cytoplasmic part;GO:0016020//membrane;GO:0044464//cell part;GO:0005737//cytoplasm;GO:0031090//organelle membrane;GO:0005794//Golgi apparatus;GO:0043229//intracellular organelle;GO:0044425//membrane part;GO:0044424//intracellular part;GO:0005622//intracellular;GO:0012505//endomembrane system;GO:0031224//intrinsic compone…	GO:0016758//transferase activity, transferring hexosyl groups;GO:0016757//transferase activity, transferring glycosyl groups;GO:0003824//catalytic activity;GO:0016740//transferase activity;GO:0008194//UDP-glycosyltransferase activity;GO:0047262//polygalacturonate 4-alpha-galacturonosyltransferase activity	GO:0071840//cellular component organization or biogenesis;GO:0045488//pectin metabolic process;GO:0016051//carbohydrate biosynthetic process;GO:0044710//single-organism metabolic process;GO:0044711//single-organism biosynthetic process;GO:0045229//external encapsulating structure organization;GO:0045489//pectin biosynthetic process;GO:0005975//carbohydrate metabolic process;GO:0044699//single-org…
5	Q5-2	13520001	15200000	upper	0.808114	nonsynonymous SNV	Zm00001d013525	IRT1	-	-	-	-	-	GO:0044425//membrane part;GO:0031224//intrinsic component of membrane;GO:0016021//integral component of membrane;GO:0016020//membrane	GO:0046873//metal ion transmembrane transporter activity;GO:0015075//ion transmembrane transporter activity;GO:0005215//transporter activity;GO:0008324//cation transmembrane transporter activity;GO:0022892//substrate-specific transporter activity;GO:0022857//transmembrane transporter activity;GO:0022891//substrate-specific transmembrane transporter activity;GO:0022890//inorganic cation transmembr…	GO:0055085//transmembrane transport;GO:0009987//cellular process;GO:0051179//localization;GO:0044699//single-organism process;GO:0051234//establishment of localization;GO:0044763//single-organism cellular process;GO:1902578//single-organism localization;GO:0006812//cation transport;GO:0006810//transport;GO:0006811//ion transport;GO:0044765//single-organism transport;GO:0030001//metal ion transport
5	Q5-2	13520001	15200000	upper	0.808114	--	Zm00001d013526	SDH5	succinate dehydrogenase10	-	-	-	-	-	-	-
5	Q5-2	13520001	15200000	upper	0.808114	synonymous SNV	Zm00001d013527	CPK9	Calcium-dependent protein kinase 30	Organismal Systems	Environmental adaptation	ko04626//Plant-pathogen interaction	K13412	GO:0044464//cell part;GO:0005634//nucleus;GO:0016020//membrane;GO:0043229//intracellular organelle;GO:0043227//membrane-bounded organelle;GO:0005622//intracellular;GO:0005737//cytoplasm;GO:0043231//intracellular membrane-bounded organelle;GO:0005886//plasma membrane;GO:0043226//organelle;GO:0044424//intracellular part;GO:0005623//cell;GO:0071944//cell periphery	GO:0036094//small molecule binding;GO:0032549//ribonucleoside binding;GO:0004672//protein kinase activity;GO:0000166//nucleotide binding;GO:0097159//organic cyclic compound binding;GO:0032553//ribonucleotide binding;GO:0005524//ATP binding;GO:1901265//nucleoside phosphate binding;GO:0004683//calmodulin-dependent protein kinase activity;GO:0001883//purine nucleoside binding;GO:1901363//heterocycli…	GO:0051716//cellular response to stimulus;GO:0071229//cellular response to acid chemical;GO:1901701//cellular response to oxygen-containing compound;GO:0044260//cellular macromolecule metabolic process;GO:0071704//organic substance metabolic process;GO:0019538//protein metabolic process;GO:0009719//response to endogenous stimulus;GO:0009628//response to abiotic stimulus;GO:0048584//positive regul…
5	Q5-2	13520001	15200000	upper	0.808114	synonymous SNV	Zm00001d013528	--	-	-	-	-	-	-	-	-
5	Q5-2	13520001	15200000	upper	0.808114	--	Zm00001d013529	NPF2.11	Protein NRT1/ PTR FAMILY 2.9	-	-	-	-	GO:0016021//integral component of membrane;GO:0005886//plasma membrane;GO:0071944//cell periphery;GO:0005623//cell;GO:0044464//cell part;GO:0044425//membrane part;GO:0016020//membrane;GO:0031224//intrinsic component of membrane	GO:0005215//transporter activity;GO:0022857//transmembrane transporter activity	GO:0051234//establishment of localization;GO:0044763//single-organism cellular process;GO:1902578//single-organism localization;GO:0044765//single-organism transport;GO:0044699//single-organism process;GO:0006810//transport;GO:0055085//transmembrane transport;GO:0009987//cellular process;GO:0051179//localization
5	Q5-2	13520001	15200000	upper	0.808114	--	Zm00001d013530	FLO6	5'-AMP-activated protein kinase-related	-	-	-	-	-	GO:0016772//transferase activity, transferring phosphorus-containing groups;GO:0016740//transferase activity;GO:0003824//catalytic activity;GO:0016301//kinase activity	GO:0009987//cellular process;GO:0044237//cellular metabolic process;GO:0008152//metabolic process;GO:0006796//phosphate-containing compound metabolic process;GO:0016310//phosphorylation;GO:0006793//phosphorus metabolic process
5	Q5-2	13520001	15200000	upper	0.808114	--	Zm00001d013531	--	p8MTCP1	-	-	-	-	GO:0043226//organelle;GO:0043229//intracellular organelle;GO:0005622//intracellular;GO:0005634//nucleus;GO:0005623//cell;GO:0005739//mitochondrion;GO:0044424//intracellular part;GO:0043227//membrane-bounded organelle;GO:0044444//cytoplasmic part;GO:0005737//cytoplasm;GO:0044464//cell part;GO:0043231//intracellular membrane-bounded organelle	-	GO:0016043//cellular component organization;GO:0006996//organelle organization;GO:0009987//cellular process;GO:0071840//cellular component organization or biogenesis;GO:0007005//mitochondrion organization
5	Q5-2	13520001	15200000	upper	0.808114	--	Zm00001d013532	GGP5	Defense-related protein	-	-	-	-	GO:0005737//cytoplasm;GO:0005623//cell;GO:0005829//cytosol;GO:0044464//cell part;GO:0044444//cytoplasmic part;GO:0044424//intracellular part;GO:0005622//intracellular	-	GO:0071704//organic substance metabolic process;GO:0044237//cellular metabolic process;GO:0044281//small molecule metabolic process;GO:0044699//single-organism process;GO:0019752//carboxylic acid metabolic process;GO:0006541//glutamine metabolic process;GO:0006520//cellular amino acid metabolic process;GO:1901564//organonitrogen compound metabolic process;GO:0044763//single-organism cellular proc…
5	Q5-2	13520001	15200000	upper	0.808114	--	Zm00001d013533	--	tRNA/rRNA methyltransferase (SpoU) family protein	-	-	-	-	GO:0043227//membrane-bounded organelle;GO:0005622//intracellular;GO:0044424//intracellular part;GO:0044444//cytoplasmic part;GO:0005739//mitochondrion;GO:0043229//intracellular organelle;GO:0043226//organelle;GO:0005737//cytoplasm;GO:0044464//cell part;GO:0005623//cell;GO:0043231//intracellular membrane-bounded organelle	GO:0008173//RNA methyltransferase activity;GO:1901363//heterocyclic compound binding;GO:0003824//catalytic activity;GO:0003676//nucleic acid binding;GO:0097159//organic cyclic compound binding;GO:0016741//transferase activity, transferring one-carbon groups;GO:0003723//RNA binding;GO:0005488//binding;GO:0016740//transferase activity;GO:0008168//methyltransferase activity	GO:0001510//RNA methylation;GO:0009451//RNA modification;GO:0006807//nitrogen compound metabolic process;GO:0044260//cellular macromolecule metabolic process;GO:0046483//heterocycle metabolic process;GO:0043412//macromolecule modification;GO:0090304//nucleic acid metabolic process;GO:0009987//cellular process;GO:0071704//organic substance metabolic process;GO:0016070//RNA metabolic process;GO:000…
5	Q5-2	13520001	15200000	upper	0.808114	--	Zm00001d013534	FDC2	2Fe-2S ferredoxin-like superfamily protein	Metabolism	Energy metabolism	ko00195//Photosynthesis	K02639	-	GO:0009055//electron carrier activity;GO:0005488//binding;GO:0003676//nucleic acid binding;GO:0051540//metal cluster binding;GO:0051536//iron-sulfur cluster binding;GO:1901363//heterocyclic compound binding;GO:0097159//organic cyclic compound binding	GO:0090304//nucleic acid metabolic process;GO:0006725//cellular aromatic compound metabolic process;GO:0008152//metabolic process;GO:0044699//single-organism process;GO:0043170//macromolecule metabolic process;GO:0046483//heterocycle metabolic process;GO:0022900//electron transport chain;GO:0006259//DNA metabolic process;GO:0015074//DNA integration;GO:0006807//nitrogen compound metabolic process;…
5	Q5-2	13520001	15200000	upper	0.808114	--	Zm00001d013536	--	HPP	-	-	-	-	GO:0016021//integral component of membrane;GO:0031224//intrinsic component of membrane;GO:0016020//membrane;GO:0044425//membrane part	-	-
5	Q5-2	13520001	15200000	upper	0.808114	--	Zm00001d013537	--	-	-	-	-	-	-	-	-
5	Q5-2	13520001	15200000	upper	0.808114	--	Zm00001d013538	ESD4	ATP-dependent DNA helicase [Source:UniProtKB/TrEMBL;Acc:A0A1D6GKC4]	-	-	-	-	-	GO:0003678//DNA helicase activity;GO:0043168//anion binding;GO:0008234//cysteine-type peptidase activity;GO:0097159//organic cyclic compound binding;GO:0016818//hydrolase activity, acting on acid anhydrides, in phosphorus-containing anhydrides;GO:0005488//binding;GO:1901363//heterocyclic compound binding;GO:0032555//purine ribonucleotide binding;GO:0032550//purine ribonucleoside binding;GO:000552…	GO:0032392//DNA geometric change;GO:0044238//primary metabolic process;GO:0050896//response to stimulus;GO:0006310//DNA recombination;GO:0006974//cellular response to DNA damage stimulus;GO:0033554//cellular response to stress;GO:0016043//cellular component organization;GO:0009987//cellular process;GO:0044237//cellular metabolic process;GO:0065008//regulation of biological quality;GO:0044710//sin…
5	Q5-2	13520001	15200000	upper	0.808114	--	Zm00001d013540	UPL7	E3 ubiquitin-protein ligase UPL7	Genetic Information Processing	Folding, sorting and degradation	ko04120//Ubiquitin mediated proteolysis	K10588	GO:0031224//intrinsic component of membrane;GO:0044425//membrane part;GO:0016020//membrane;GO:0016021//integral component of membrane	GO:0016740//transferase activity;GO:0004842//ubiquitin-protein transferase activity;GO:0003824//catalytic activity;GO:0061631//ubiquitin conjugating enzyme activity;GO:0019787//ubiquitin-like protein transferase activity;GO:0016874//ligase activity;GO:0061650//ubiquitin-like protein conjugating enzyme activity	GO:0044257//cellular protein catabolic process;GO:0032446//protein modification by small protein conjugation;GO:0044238//primary metabolic process;GO:0009056//catabolic process;GO:0044260//cellular macromolecule metabolic process;GO:0016567//protein ubiquitination;GO:0044237//cellular metabolic process;GO:0044267//cellular protein metabolic process;GO:0019941//modification-dependent protein catab…
5	Q5-2	13520001	15200000	upper	0.808114	--	Zm00001d013541	--	-	Metabolism	Global and overview maps;Carbohydrate metabolism	ko01100//Metabolic pathways;ko00520//Amino sugar and nucleotide sugar metabolism	K01183	-	-	-
5	Q5-2	13520001	15200000	upper	0.808114	synonymous SNV	Zm00001d013542	AGO12	argonaute108	-	-	-	-	-	GO:0005488//binding;GO:0005515//protein binding;GO:0097159//organic cyclic compound binding;GO:0003676//nucleic acid binding;GO:1901363//heterocyclic compound binding	GO:0065007//biological regulation;GO:0044763//single-organism cellular process;GO:0044699//single-organism process;GO:0060255//regulation of macromolecule metabolic process;GO:0010468//regulation of gene expression;GO:0009987//cellular process;GO:0048519//negative regulation of biological process;GO:0010605//negative regulation of macromolecule metabolic process;GO:0031047//gene silencing by RNA;…
5	Q5-2	13520001	15200000	upper	0.808114	nonsynonymous SNV	Zm00001d013543	RZ1C	Glycine-rich RNA-binding protein RZ1C	Genetic Information Processing	Transcription	ko03040//Spliceosome	K12885	GO:1990904//ribonucleoprotein complex;GO:0032991//macromolecular complex	GO:0003676//nucleic acid binding;GO:0003723//RNA binding;GO:0005488//binding;GO:0046914//transition metal ion binding;GO:0008270//zinc ion binding;GO:0043167//ion binding;GO:0046872//metal ion binding;GO:0043169//cation binding;GO:1901363//heterocyclic compound binding;GO:0097159//organic cyclic compound binding	-
5	Q5-2	13520001	15200000	upper	0.808114	synonymous SNV	Zm00001d013544	B'BETA	Serine/threonine protein phosphatase 2A 57 kDa regulatory subunit B' beta isoform	Genetic Information Processing	Translation	ko03015//mRNA surveillance pathway	K11584	GO:0044444//cytoplasmic part;GO:1902494//catalytic complex;GO:0005623//cell;GO:0008287//protein serine/threonine phosphatase complex;GO:0043234//protein complex;GO:0016021//integral component of membrane;GO:0005622//intracellular;GO:0005829//cytosol;GO:0043229//intracellular organelle;GO:0043227//membrane-bounded organelle;GO:0044425//membrane part;GO:0005634//nucleus;GO:0031224//intrinsic compon…	GO:0072542//protein phosphatase activator activity;GO:0098772//molecular function regulator;GO:0008047//enzyme activator activity;GO:0030234//enzyme regulator activity;GO:0019211//phosphatase activator activity;GO:0019208//phosphatase regulator activity;GO:0019888//protein phosphatase regulator activity	GO:0080090//regulation of primary metabolic process;GO:0031952//regulation of protein autophosphorylation;GO:0035304//regulation of protein dephosphorylation;GO:0006470//protein dephosphorylation;GO:0031399//regulation of protein modification process;GO:0043666//regulation of phosphoprotein phosphatase activity;GO:0019220//regulation of phosphate metabolic process;GO:0006793//phosphorus metabolic…
5	Q5-2	13520001	15200000	upper	0.808114	--	Zm00001d013546	UBC15	Ubiquitin-conjugating enzyme 15	Genetic Information Processing	Folding, sorting and degradation	ko04120//Ubiquitin mediated proteolysis	K10688	GO:0005623//cell;GO:0043229//intracellular organelle;GO:0005634//nucleus;GO:0043226//organelle;GO:0044425//membrane part;GO:0044464//cell part;GO:0044424//intracellular part;GO:0016020//membrane;GO:0043227//membrane-bounded organelle;GO:0031224//intrinsic component of membrane;GO:0016021//integral component of membrane;GO:0043231//intracellular membrane-bounded organelle;GO:0005622//intracellular	GO:0004842//ubiquitin-protein transferase activity;GO:0003824//catalytic activity;GO:0019787//ubiquitin-like protein transferase activity;GO:0061650//ubiquitin-like protein conjugating enzyme activity;GO:0016740//transferase activity;GO:0061631//ubiquitin conjugating enzyme activity	GO:0006464//cellular protein modification process;GO:0006508//proteolysis;GO:0008152//metabolic process;GO:0030163//protein catabolic process;GO:0044237//cellular metabolic process;GO:0019538//protein metabolic process;GO:0044248//cellular catabolic process;GO:0044238//primary metabolic process;GO:0043170//macromolecule metabolic process;GO:0032446//protein modification by small protein conjugati…
5	Q5-2	13520001	15200000	upper	0.808114	--	Zm00001d013547	BLH7	BEL1-like homeodomain protein 3	-	-	-	-	GO:0005622//intracellular;GO:0043226//organelle;GO:0043229//intracellular organelle;GO:0043227//membrane-bounded organelle;GO:0043231//intracellular membrane-bounded organelle;GO:0044424//intracellular part;GO:0005634//nucleus;GO:0005623//cell;GO:0044464//cell part	GO:0097159//organic cyclic compound binding;GO:1901363//heterocyclic compound binding;GO:0003676//nucleic acid binding;GO:0005488//binding;GO:0003677//DNA binding	GO:0051171//regulation of nitrogen compound metabolic process;GO:0050794//regulation of cellular process;GO:0009889//regulation of biosynthetic process;GO:0065007//biological regulation;GO:0051252//regulation of RNA metabolic process;GO:0031326//regulation of cellular biosynthetic process;GO:1903506//regulation of nucleic acid-templated transcription;GO:0010556//regulation of macromolecule biosyn…
5	Q5-2	13520001	15200000	upper	0.808114	--	Zm00001d013548	CRNKL1	Tetratricopeptide repeat (TPR)-like superfamily protein	Genetic Information Processing	Transcription	ko03040//Spliceosome	K12869	GO:0043226//organelle;GO:0005623//cell;GO:0071013//catalytic step 2 spliceosome;GO:0044428//nuclear part;GO:0005634//nucleus;GO:0044464//cell part;GO:0030529//intracellular ribonucleoprotein complex;GO:0043227//membrane-bounded organelle;GO:0071014//post-mRNA release spliceosomal complex;GO:0005622//intracellular;GO:0044422//organelle part;GO:0005684//U2-type spliceosomal complex;GO:0044446//intr…	GO:0005515//protein binding;GO:0005488//binding	GO:0071840//cellular component organization or biogenesis;GO:0016070//RNA metabolic process;GO:0008380//RNA splicing;GO:0000245//spliceosomal complex assembly;GO:0000375//RNA splicing, via transesterification reactions;GO:0071826//ribonucleoprotein complex subunit organization;GO:0044085//cellular component biogenesis;GO:0006139//nucleobase-containing compound metabolic process;GO:0016071//mRNA m…
5	Q5-2	13520001	15200000	upper	0.808114	--	Zm00001d013549	rnf-5	RING/U-box superfamily protein	Genetic Information Processing	Folding, sorting and degradation	ko04141//Protein processing in endoplasmic reticulum	K10666	GO:0012505//endomembrane system;GO:0044446//intracellular organelle part;GO:0016020//membrane;GO:0005737//cytoplasm;GO:0044424//intracellular part;GO:0031224//intrinsic component of membrane;GO:0036513//Derlin-1 retrotranslocation complex;GO:0044422//organelle part;GO:0044432//endoplasmic reticulum part;GO:0005623//cell;GO:0042175//nuclear outer membrane-endoplasmic reticulum membrane network;GO:…	GO:0044390//ubiquitin-like protein conjugating enzyme binding;GO:0061630//ubiquitin protein ligase activity;GO:0003824//catalytic activity;GO:0061659//ubiquitin-like protein ligase activity;GO:0005515//protein binding;GO:0019899//enzyme binding;GO:0016740//transferase activity;GO:0004842//ubiquitin-protein transferase activity;GO:0005488//binding;GO:0019787//ubiquitin-like protein transferase act…	GO:0070887//cellular response to chemical stimulus;GO:0043161//proteasome-mediated ubiquitin-dependent protein catabolic process;GO:0044237//cellular metabolic process;GO:0043632//modification-dependent macromolecule catabolic process;GO:0044763//single-organism cellular process;GO:0071704//organic substance metabolic process;GO:0030433//ER-associated ubiquitin-dependent protein catabolic process…
5	Q5-2	13520001	15200000	upper	0.808114	--	Zm00001d013550	--	-	-	-	-	-	-	-	-
5	Q5-2	13520001	15200000	upper	0.808114	--	Zm00001d013551	--	glycine-rich protein	-	-	-	-	-	-	-
5	Q5-2	13520001	15200000	upper	0.808114	--	Zm00001d013552	--	Expressed protein; protein	-	-	-	-	GO:0005634//nucleus;GO:0043226//organelle;GO:0005622//intracellular;GO:0005623//cell;GO:0043227//membrane-bounded organelle;GO:0043231//intracellular membrane-bounded organelle;GO:0044464//cell part;GO:0043229//intracellular organelle;GO:0044424//intracellular part	-	-
5	Q5-2	13520001	15200000	upper	0.808114	--	Zm00001d013553	--	-	-	-	-	-	-	-	-
5	Q5-2	13520001	15200000	upper	0.808114	--	Zm00001d013554	--	-	-	-	-	-	-	-	-
5	Q5-2	13520001	15200000	upper	0.808114	--	Zm00001d013555	GRF9	Growth-regulating factor 2	-	-	-	-	GO:0044424//intracellular part;GO:0005623//cell;GO:0043227//membrane-bounded organelle;GO:0043226//organelle;GO:0043229//intracellular organelle;GO:0005634//nucleus;GO:0043231//intracellular membrane-bounded organelle;GO:0044464//cell part;GO:0005622//intracellular	GO:0032549//ribonucleoside binding;GO:0032553//ribonucleotide binding;GO:0001883//purine nucleoside binding;GO:0017076//purine nucleotide binding;GO:0032559//adenyl ribonucleotide binding;GO:1901363//heterocyclic compound binding;GO:0032550//purine ribonucleoside binding;GO:0005524//ATP binding;GO:0097159//organic cyclic compound binding;GO:0032555//purine ribonucleotide binding;GO:0043168//anion…	GO:2000112//regulation of cellular macromolecule biosynthetic process;GO:0050789//regulation of biological process;GO:0006139//nucleobase-containing compound metabolic process;GO:0010468//regulation of gene expression;GO:0034645//cellular macromolecule biosynthetic process;GO:0044271//cellular nitrogen compound biosynthetic process;GO:2001141//regulation of RNA biosynthetic process;GO:1903506//re…
5	Q5-2	13520001	15200000	upper	0.808114	--	Zm00001d013557	--	Digalactosyldiacylglycerol synthase 1 chloroplastic	-	-	-	-	-	GO:0003824//catalytic activity;GO:0016844//strictosidine synthase activity;GO:0016829//lyase activity;GO:0016843//amine-lyase activity;GO:0016840//carbon-nitrogen lyase activity	GO:0009058//biosynthetic process;GO:0008152//metabolic process
5	Q5-2	13520001	15200000	upper	0.808114	--	Zm00001d013559	OSH10	Homeobox protein knotted-1-like 1	-	-	-	-	GO:0043226//organelle;GO:0043229//intracellular organelle;GO:0005622//intracellular;GO:0005634//nucleus;GO:0043227//membrane-bounded organelle;GO:0005623//cell;GO:0043231//intracellular membrane-bounded organelle;GO:0044424//intracellular part;GO:0044464//cell part	GO:0003677//DNA binding;GO:0097159//organic cyclic compound binding;GO:0005488//binding;GO:0003676//nucleic acid binding;GO:1901363//heterocyclic compound binding	-
5	Q5-2	13520001	15200000	upper	0.808114	--	Zm00001d013560	--	knotted related homeobox10	-	-	-	-	-	GO:1901363//heterocyclic compound binding;GO:0097159//organic cyclic compound binding;GO:0003676//nucleic acid binding;GO:0003677//DNA binding;GO:0005488//binding	-
5	Q5-2	13520001	15200000	upper	0.808114	synonymous SNV	Zm00001d013561	rsgI6	glycosyl hydrolase family 10 protein / carbohydrate-binding domain-containing protein	-	-	-	-	-	GO:0004553//hydrolase activity, hydrolyzing O-glycosyl compounds;GO:0003824//catalytic activity;GO:0016798//hydrolase activity, acting on glycosyl bonds;GO:0016787//hydrolase activity	GO:0005975//carbohydrate metabolic process;GO:0071704//organic substance metabolic process;GO:0044238//primary metabolic process;GO:0008152//metabolic process
5	Q5-2	13520001	15200000	upper	0.808114	--	Zm00001d013562	--	-	-	-	-	-	-	-	-
5	Q5-2	13520001	15200000	upper	0.808114	--	Zm00001d013565	--	-	-	-	-	-	-	-	GO:0048856//anatomical structure development;GO:0009888//tissue development;GO:0007275//multicellular organism development;GO:0090558//plant epidermis development;GO:0044699//single-organism process;GO:0044767//single-organism developmental process;GO:0044707//single-multicellular organism process;GO:0009791//post-embryonic development;GO:0032502//developmental process;GO:0032501//multicellular o…
5	Q5-2	13520001	15200000	upper	0.808114	--	Zm00001d013566	--	-	-	-	-	-	GO:0031224//intrinsic component of membrane;GO:0044425//membrane part;GO:0016020//membrane;GO:0016021//integral component of membrane	-	-
5	Q5-2	13520001	15200000	upper	0.808114	--	Zm00001d013567	--	-	-	-	-	-	-	-	-
5	Q5-2	13520001	15200000	upper	0.808114	--	Zm00001d013568	RAB15	Glycine-rich RNA-binding%2C abscisic acid-inducible protein	-	-	-	-	GO:0032991//macromolecular complex;GO:1990904//ribonucleoprotein complex	GO:0097159//organic cyclic compound binding;GO:1901363//heterocyclic compound binding;GO:0003723//RNA binding;GO:0003676//nucleic acid binding;GO:0005488//binding	-
5	Q5-2	13520001	15200000	upper	0.808114	--	Zm00001d013569	At4g01037	Ubiquitin carboxyl-terminal hydrolase family protein	-	-	-	-	-	GO:0016787//hydrolase activity;GO:0003824//catalytic activity	-
5	Q5-2	13520001	15200000	upper	0.808114	--	Zm00001d013570	IRT1	-	-	-	-	-	GO:0031224//intrinsic component of membrane;GO:0016021//integral component of membrane;GO:0016020//membrane;GO:0044425//membrane part	GO:0022890//inorganic cation transmembrane transporter activity;GO:0022892//substrate-specific transporter activity;GO:0015075//ion transmembrane transporter activity;GO:0046873//metal ion transmembrane transporter activity;GO:0022891//substrate-specific transmembrane transporter activity;GO:0005215//transporter activity;GO:0008324//cation transmembrane transporter activity;GO:0022857//transmembr…	GO:1902578//single-organism localization;GO:0044699//single-organism process;GO:0044765//single-organism transport;GO:0006810//transport;GO:0006812//cation transport;GO:0051179//localization;GO:0009987//cellular process;GO:0051234//establishment of localization;GO:0006811//ion transport;GO:0055085//transmembrane transport;GO:0044763//single-organism cellular process;GO:0030001//metal ion transport
5	Q5-2	13520001	15200000	upper	0.808114	nonsynonymous SNV	Zm00001d013571	BRG3	Probable BOI-related E3 ubiquitin-protein ligase 2	-	-	-	-	-	GO:0016874//ligase activity;GO:0019787//ubiquitin-like protein transferase activity;GO:0003824//catalytic activity;GO:0016740//transferase activity;GO:0004842//ubiquitin-protein transferase activity	GO:0044267//cellular protein metabolic process;GO:0065007//biological regulation;GO:0044238//primary metabolic process;GO:0043412//macromolecule modification;GO:0008152//metabolic process;GO:0010941//regulation of cell death;GO:0050789//regulation of biological process;GO:0016567//protein ubiquitination;GO:0009987//cellular process;GO:0006464//cellular protein modification process;GO:0019538//pro…
5	Q5-2	13520001	15200000	upper	0.808114	--	Zm00001d013572	CRK6	Cysteine-rich receptor-like protein kinase 10	-	-	-	-	GO:0016021//integral component of membrane;GO:0031224//intrinsic component of membrane;GO:0016020//membrane;GO:0044425//membrane part;GO:0005623//cell;GO:0071944//cell periphery;GO:0044464//cell part;GO:0005886//plasma membrane	GO:0030554//adenyl nucleotide binding;GO:0004672//protein kinase activity;GO:0032553//ribonucleotide binding;GO:0032549//ribonucleoside binding;GO:0004674//protein serine/threonine kinase activity;GO:0097159//organic cyclic compound binding;GO:0016301//kinase activity;GO:0043168//anion binding;GO:0016740//transferase activity;GO:0003824//catalytic activity;GO:0005524//ATP binding;GO:0097367//carb…	GO:0043412//macromolecule modification;GO:0006793//phosphorus metabolic process;GO:0044238//primary metabolic process;GO:0006468//protein phosphorylation;GO:0016310//phosphorylation;GO:0006464//cellular protein modification process;GO:0009987//cellular process;GO:0044260//cellular macromolecule metabolic process;GO:0044237//cellular metabolic process;GO:0036211//protein modification process;GO:00…
5	Q5-2	13520001	15200000	upper	0.808114	--	Zm00001d013573	At4g34480	Glucan endo-13-beta-glucosidase 7	-	-	-	-	GO:0044425//membrane part;GO:0031225//anchored component of membrane;GO:0031226//intrinsic component of plasma membrane;GO:0016020//membrane;GO:0046658//anchored component of plasma membrane;GO:0044459//plasma membrane part;GO:0005886//plasma membrane;GO:0044464//cell part;GO:0031224//intrinsic component of membrane;GO:0071944//cell periphery;GO:0005623//cell	GO:0004553//hydrolase activity, hydrolyzing O-glycosyl compounds;GO:0016787//hydrolase activity;GO:0016798//hydrolase activity, acting on glycosyl bonds;GO:0003824//catalytic activity	GO:0071704//organic substance metabolic process;GO:0008152//metabolic process;GO:0044238//primary metabolic process;GO:0005975//carbohydrate metabolic process
5	Q5-2	13520001	15200000	upper	0.808114	--	Zm00001d013574	--	-	-	-	-	-	-	-	-
5	Q5-2	13520001	15200000	upper	0.808114	--	Zm00001d013575	CDKG-2	Cyclin-dependent kinase G-1	-	-	-	-	GO:0005623//cell;GO:0005634//nucleus;GO:0005622//intracellular;GO:0044464//cell part;GO:0043227//membrane-bounded organelle;GO:0043229//intracellular organelle;GO:0043231//intracellular membrane-bounded organelle;GO:0044424//intracellular part;GO:0043226//organelle	GO:0005488//binding;GO:0032550//purine ribonucleoside binding;GO:0000166//nucleotide binding;GO:0001883//purine nucleoside binding;GO:0043168//anion binding;GO:0003824//catalytic activity;GO:0017076//purine nucleotide binding;GO:0035639//purine ribonucleoside triphosphate binding;GO:0097159//organic cyclic compound binding;GO:0004693//cyclin-dependent protein serine/threonine kinase activity;GO:1…	GO:0006468//protein phosphorylation;GO:0043412//macromolecule modification;GO:0050789//regulation of biological process;GO:0044267//cellular protein metabolic process;GO:0009987//cellular process;GO:0006796//phosphate-containing compound metabolic process;GO:0036211//protein modification process;GO:0016310//phosphorylation;GO:0065007//biological regulation;GO:0006464//cellular protein modificatio…
5	Q5-2	13520001	15200000	upper	0.808114	--	Zm00001d013577	--	-	-	-	-	-	-	-	-
5	Q5-2	13520001	15200000	upper	0.808114	--	Zm00001d013578	CDKG-2	Cyclin-dependent kinase G-1	-	-	-	-	GO:0005634//nucleus;GO:0044464//cell part;GO:0043227//membrane-bounded organelle;GO:0044424//intracellular part;GO:0043231//intracellular membrane-bounded organelle;GO:0005622//intracellular;GO:0005623//cell;GO:0043226//organelle;GO:0043229//intracellular organelle	GO:0030554//adenyl nucleotide binding;GO:0036094//small molecule binding;GO:0004672//protein kinase activity;GO:1901265//nucleoside phosphate binding;GO:0001883//purine nucleoside binding;GO:0004693//cyclin-dependent protein serine/threonine kinase activity;GO:0032550//purine ribonucleoside binding;GO:0032549//ribonucleoside binding;GO:0043168//anion binding;GO:0016772//transferase activity, tran…	GO:0044238//primary metabolic process;GO:0043170//macromolecule metabolic process;GO:0050789//regulation of biological process;GO:0071704//organic substance metabolic process;GO:0050794//regulation of cellular process;GO:0006796//phosphate-containing compound metabolic process;GO:0016310//phosphorylation;GO:0044237//cellular metabolic process;GO:0065007//biological regulation;GO:0036211//protein …
5	Q5-2	13520001	15200000	upper	0.808114	--	Zm00001d013579	--	-	-	-	-	-	-	-	-
5	Q5-2	13520001	15200000	upper	0.808114	--	Zm00001d013581	NPR3	Regulatory protein NPR3	Environmental Information Processing	Signal transduction	ko04075//Plant hormone signal transduction	K14508	GO:0005634//nucleus;GO:0043227//membrane-bounded organelle;GO:0005622//intracellular;GO:0044424//intracellular part;GO:0043231//intracellular membrane-bounded organelle;GO:0043229//intracellular organelle;GO:0043226//organelle;GO:0005623//cell;GO:0044464//cell part	-	GO:0042742//defense response to bacterium;GO:0050794//regulation of cellular process;GO:0009966//regulation of signal transduction;GO:0009617//response to bacterium;GO:0010646//regulation of cell communication;GO:0065007//biological regulation;GO:0006950//response to stress;GO:0051707//response to other organism;GO:0009607//response to biotic stimulus;GO:0050896//response to stimulus;GO:0050789//…
5	Q5-2	13520001	15200000	upper	0.808114	--	Zm00001d013582	tmem56b	TRAM LAG1 and CLN8 (TLC) lipid-sensing domain containing protein	-	-	-	-	GO:0044425//membrane part;GO:0031224//intrinsic component of membrane;GO:0016021//integral component of membrane;GO:0016020//membrane	-	-
5	Q5-2	13520001	15200000	upper	0.808114	--	Zm00001d013583	RABF2A	Ras-related protein RABF2a	Cellular Processes	Transport and catabolism	ko04144//Endocytosis;ko04145//Phagosome	K07889	GO:0030139//endocytic vesicle;GO:0005768//endosome;GO:0031988//membrane-bounded vesicle;GO:0044464//cell part;GO:0031982//vesicle;GO:0012505//endomembrane system;GO:0005622//intracellular;GO:0005737//cytoplasm;GO:0044424//intracellular part;GO:0044444//cytoplasmic part;GO:0031410//cytoplasmic vesicle;GO:0005623//cell;GO:0016023//cytoplasmic, membrane-bounded vesicle;GO:0043229//intracellular orga…	GO:0016817//hydrolase activity, acting on acid anhydrides;GO:0032561//guanyl ribonucleotide binding;GO:0043167//ion binding;GO:0032553//ribonucleotide binding;GO:0016818//hydrolase activity, acting on acid anhydrides, in phosphorus-containing anhydrides;GO:0019001//guanyl nucleotide binding;GO:0000166//nucleotide binding;GO:0035639//purine ribonucleoside triphosphate binding;GO:0017111//nucleosid…	GO:0034613//cellular protein localization;GO:0065007//biological regulation;GO:0009987//cellular process;GO:0007165//signal transduction;GO:0044699//single-organism process;GO:0046907//intracellular transport;GO:0044700//single organism signaling;GO:0008104//protein localization;GO:0070727//cellular macromolecule localization;GO:0006886//intracellular protein transport;GO:0023052//signaling;GO:00…
5	Q5-2	13520001	15200000	upper	0.808114	synonymous SNV	Zm00001d013588	--	hydroxyproline-rich glycoprotein family protein	-	-	-	-	-	GO:0005488//binding;GO:0097159//organic cyclic compound binding;GO:0003677//DNA binding;GO:0003676//nucleic acid binding;GO:1901363//heterocyclic compound binding	-
5	Q5-2	13520001	15200000	upper	0.808114	synonymous SNV	Zm00001d013589	--	PH domain containing protein	-	-	-	-	-	-	-
5	Q5-2	13520001	15200000	upper	0.808114	synonymous SNV	Zm00001d013590	GN	ARF guanine-nucleotide exchange factor GNOM	Cellular Processes	Transport and catabolism	ko04144//Endocytosis	K18443	-	GO:0005086//ARF guanyl-nucleotide exchange factor activity;GO:0005085//guanyl-nucleotide exchange factor activity;GO:0098772//molecular function regulator	GO:0051056//regulation of small GTPase mediated signal transduction;GO:0009966//regulation of signal transduction;GO:0023051//regulation of signaling;GO:0032012//regulation of ARF protein signal transduction;GO:0050794//regulation of cellular process;GO:0065009//regulation of molecular function;GO:0050789//regulation of biological process;GO:0046578//regulation of Ras protein signal transduction;…
5	Q5-2	13520001	15200000	upper	0.808114	--	Zm00001d013591	LECRK91	-	-	-	-	-	-	GO:0043167//ion binding;GO:0016772//transferase activity, transferring phosphorus-containing groups;GO:0004672//protein kinase activity;GO:0030554//adenyl nucleotide binding;GO:0097367//carbohydrate derivative binding;GO:0003824//catalytic activity;GO:0036094//small molecule binding;GO:0001882//nucleoside binding;GO:1901363//heterocyclic compound binding;GO:0016301//kinase activity;GO:0005488//bi…	GO:0006793//phosphorus metabolic process;GO:0006464//cellular protein modification process;GO:0071704//organic substance metabolic process;GO:0044237//cellular metabolic process;GO:0019538//protein metabolic process;GO:0044267//cellular protein metabolic process;GO:0006468//protein phosphorylation;GO:0036211//protein modification process;GO:0044260//cellular macromolecule metabolic process;GO:004…
5	Q5-2	13520001	15200000	upper	0.808114	--	Zm00001d013592	--	-	-	-	-	-	-	-	-
5	Q5-2	13520001	15200000	upper	0.808114	--	Zm00001d013593	--	Expressed protein; protein	-	-	-	-	-	-	-
5	Q5-2	13520001	15200000	upper	0.808114	--	Zm00001d013594	Os02g0780600	mRNA cap guanine-N7 methyltransferase 2	Genetic Information Processing	Translation	ko03015//mRNA surveillance pathway	K00565	GO:0043227//membrane-bounded organelle;GO:0043234//protein complex;GO:0043226//organelle;GO:0043231//intracellular membrane-bounded organelle;GO:0005622//intracellular;GO:0005845//mRNA cap binding complex;GO:0043229//intracellular organelle;GO:0005623//cell;GO:0032991//macromolecular complex;GO:0044464//cell part;GO:0044424//intracellular part;GO:0034518//RNA cap binding complex;GO:0005634//nucle…	GO:0008174//mRNA methyltransferase activity;GO:0008168//methyltransferase activity;GO:0016740//transferase activity;GO:0004482//mRNA (guanine-N7-)-methyltransferase activity;GO:0016741//transferase activity, transferring one-carbon groups;GO:0008173//RNA methyltransferase activity;GO:0008757//S-adenosylmethionine-dependent methyltransferase activity;GO:0008170//N-methyltransferase activity;GO:000…	GO:0006807//nitrogen compound metabolic process;GO:0008152//metabolic process;GO:0010467//gene expression;GO:0090304//nucleic acid metabolic process;GO:0046483//heterocycle metabolic process;GO:0009452//7-methylguanosine RNA capping;GO:0036260//RNA capping;GO:1901360//organic cyclic compound metabolic process;GO:0016071//mRNA metabolic process;GO:0044237//cellular metabolic process;GO:0034641//ce…
5	Q5-2	13520001	15200000	upper	0.808114	--	Zm00001d013595	MARD1	Protein MARD1	-	-	-	-	-	-	-
5	Q5-2	13520001	15200000	upper	0.808114	nonsynonymous SNV	Zm00001d013596	p20	Acyl-CoA N-acyltransferases (NAT) superfamily protein	-	-	-	-	-	GO:0016747//transferase activity, transferring acyl groups other than amino-acyl groups;GO:0016407//acetyltransferase activity;GO:0016740//transferase activity;GO:0016410//N-acyltransferase activity;GO:0016746//transferase activity, transferring acyl groups;GO:0008080//N-acetyltransferase activity;GO:0003824//catalytic activity	-
5	Q5-2	13520001	15200000	upper	0.808114	synonymous SNV	Zm00001d013597	CDC73	Protein CDC73 homolog	-	-	-	-	GO:0005623//cell;GO:0043234//protein complex;GO:0044422//organelle part;GO:0005622//intracellular;GO:0070013//intracellular organelle lumen;GO:0031981//nuclear lumen;GO:0016591//DNA-directed RNA polymerase II, holoenzyme;GO:0061695//transferase complex, transferring phosphorus-containing groups;GO:0044464//cell part;GO:0044424//intracellular part;GO:0043229//intracellular organelle;GO:1902494//ca…	GO:0000993//RNA polymerase II core binding;GO:0005488//binding;GO:0001098//basal transcription machinery binding;GO:0043175//RNA polymerase core enzyme binding;GO:0044877//macromolecular complex binding;GO:0005515//protein binding;GO:0032403//protein complex binding;GO:0070063//RNA polymerase binding;GO:0001099//basal RNA polymerase II transcription machinery binding;GO:0019899//enzyme binding	GO:0006464//cellular protein modification process;GO:0009791//post-embryonic development;GO:0048580//regulation of post-embryonic development;GO:0009889//regulation of biosynthetic process;GO:0016070//RNA metabolic process;GO:0022414//reproductive process;GO:0061458//reproductive system development;GO:0071840//cellular component organization or biogenesis;GO:0007275//multicellular organism develo…
5	Q5-2	13520001	15200000	upper	0.808114	--	Zm00001d013598	--	Lipid binding protein [Source:UniProtKB/TrEMBL;Acc:B4G0Q2]	-	-	-	-	-	-	-
5	Q5-2	13520001	15200000	upper	0.808114	--	Zm00001d013599	PAPS1	Nuclear poly(A) polymerase 1	Genetic Information Processing	Translation	ko03015//mRNA surveillance pathway	K14376	GO:0043227//membrane-bounded organelle;GO:0044464//cell part;GO:0043226//organelle;GO:0043231//intracellular membrane-bounded organelle;GO:0044424//intracellular part;GO:0005622//intracellular;GO:0043229//intracellular organelle;GO:0005634//nucleus;GO:0005623//cell	GO:0032549//ribonucleoside binding;GO:0003824//catalytic activity;GO:0070566//adenylyltransferase activity;GO:0032550//purine ribonucleoside binding;GO:0004652//polynucleotide adenylyltransferase activity;GO:0043167//ion binding;GO:0032555//purine ribonucleotide binding;GO:0046872//metal ion binding;GO:0005488//binding;GO:0005524//ATP binding;GO:0036094//small molecule binding;GO:0032559//adenyl …	GO:0016070//RNA metabolic process;GO:0090304//nucleic acid metabolic process;GO:0044238//primary metabolic process;GO:0006807//nitrogen compound metabolic process;GO:0006378//mRNA polyadenylation;GO:0006397//mRNA processing;GO:0044260//cellular macromolecule metabolic process;GO:1901360//organic cyclic compound metabolic process;GO:0031123//RNA 3'-end processing;GO:0071704//organic substance meta…
5	Q5-2	13520001	15200000	upper	0.808114	--	Zm00001d013600	At2g39960	Probable signal peptidase complex subunit 2	Genetic Information Processing	Folding, sorting and degradation	ko03060//Protein export	K12947	-	-	-
5	Q5-2	13520001	15200000	upper	0.808114	--	Zm00001d013602	CBR1	NADH--cytochrome b5 reductase 1	Metabolism	Carbohydrate metabolism	ko00520//Amino sugar and nucleotide sugar metabolism	K00326	-	GO:0046914//transition metal ion binding;GO:0043167//ion binding;GO:1901363//heterocyclic compound binding;GO:0016705//oxidoreductase activity, acting on paired donors, with incorporation or reduction of molecular oxygen;GO:0043169//cation binding;GO:0046906//tetrapyrrole binding;GO:0046872//metal ion binding;GO:0016651//oxidoreductase activity, acting on NAD(P)H;GO:0003824//catalytic activity;GO…	GO:0009987//cellular process;GO:0022900//electron transport chain;GO:0044237//cellular metabolic process;GO:0055114//oxidation-reduction process;GO:0044763//single-organism cellular process;GO:0044699//single-organism process;GO:0006091//generation of precursor metabolites and energy;GO:0044710//single-organism metabolic process;GO:0008152//metabolic process
5	Q5-2	13520001	15200000	upper	0.808114	--	Zm00001d013603	IP5P7	Type IV inositol polyphosphate 5-phosphatase 7	-	-	-	-	-	GO:0034593//phosphatidylinositol bisphosphate phosphatase activity;GO:0016791//phosphatase activity;GO:0003824//catalytic activity;GO:0042578//phosphoric ester hydrolase activity;GO:0034595//phosphatidylinositol phosphate 5-phosphatase activity;GO:0034594//phosphatidylinositol trisphosphate phosphatase activity;GO:0004439//phosphatidylinositol-4,5-bisphosphate 5-phosphatase activity;GO:0016787//h…	GO:0046839//phospholipid dephosphorylation;GO:0006793//phosphorus metabolic process;GO:0019637//organophosphate metabolic process;GO:0006629//lipid metabolic process;GO:0016311//dephosphorylation;GO:0071704//organic substance metabolic process;GO:0044763//single-organism cellular process;GO:0046486//glycerolipid metabolic process;GO:0046488//phosphatidylinositol metabolic process;GO:0009987//cell…
