# Supplementary material for: SNP-based bulk segregant analysis revealed disease resistance QTLs associated with northern corn leaf blight in maize
Source: Front Genet. 2022 Nov 25;13:1038948. doi: 10.3389/fgene.2022.1038948 (PMC9732028; doi:10.3389/fgene.2022.1038948)
Supplement: Supplementary file 6 [file Table1.XLSX]

## Sheet: Sheet1
Table S1. Quality control for sequenced samples
ID	Before filter					After filter
	Clean Data(bp)	Q20(%)	Q30(%)	N (%)	GC (%)	HQ Clean Data(bp)	Q20(%)	Q30 (%)	N (%)	GC (%)
D1	83651856900 (100.00%)	79231118246 (94.72%)	73395782785 (87.74%)	249242 (0.0%)	40141644318 (47.99%)	82723773450 (100.00%)	78598603219 (95.01%)	72881580080 (88.1%)	246251 (0.0%)	39656660926 (47.94%)
D2	87439960800 (100.00%)	82947246709 (94.86%)	76959436296 (88.01%)	261871 (0.0%)	41989913446 (48.02%)	86526853787 (100.00%)	82327386296 (95.15%)	76455439779 (88.36%)	259199 (0.0%)	41514584524 (47.98%)
D3	77856779700 (100.00%)	75037608442 (96.38%)	70883883829 (91.04%)	875521 (0.0%)	43471938930 (55.84%)	77045247706 (100.00%)	74457012274 (96.64%)	70397685718 (91.37%)	529743 (0.0%)	43013816680 (55.82%)
D4	77287283700 (100.00%)	74417189694 (96.29%)	70270699063 (90.92%)	762761 (0.0%)	41047801926 (53.12%)	76364440649 (100.00%)	73763574732 (96.59%)	69724999832 (91.31%)	523830 (0.0%)	40541787180 (53.09%)
