# Supplementary material for: SNP-based bulk segregant analysis revealed disease resistance QTLs associated with northern corn leaf blight in maize
Source: Front Genet. 2022 Nov 25;13:1038948. doi: 10.3389/fgene.2022.1038948 (PMC9732028; doi:10.3389/fgene.2022.1038948)
Supplement: Supplementary file 7 [file Table5.XLSX]

## Sheet: Feuil1
Table S5. List of candidate genes selected for qRT-PCR and their corresponding primers
GeneID	Forward primer sequence	Reverse primer sequence
Zm00001d003209	ATTCCTATCTAATGATCCGGGG	GGAGAGATGGCTGAGTGGACTA
Zm00001d003266	GCTACATCCGCCCCTCTACTAA	CGTGCTAACCTTGGTATGGAAG
Zm00001d003430	CGAGCTAATCAAACCATTGAGC	TCCACTGTATTCTTTTCTCGCC
Zm00001d004592	AACGGTGATTTTGGAATGTACC	CTACGAAAAGATCGCTTGGATT
Zm00001d004635	ACAAATAGGCCAGCAGTCGT	TGTACCAACCCTTTTCTATCCC
Zm00001d004707	ACCTACAGCTTCTCCCAATTCA	TAAAGGGGTTGTGGATACTGCT
Zm00001d004762	TCAATCACTTCCATTCCTCTCA	CGAGTGCTAACTCCCATTTCTT
Zm00001d004905	CAGTTGATTCCCCAGTGATACA	TTTATCTAGGCATGAGGGTGCT
Zm00001d005293	GGTATTTCCATCTCAGGATTGC	TACCTTACCTAGACCTGGCGAA
Zm00001d005298	TTCCTTTTCATGGTTGTAGAGC	GAACTGGATCGTGTAACTTCATTC
Zm00001d005558	GTACCCGTCGTATTTGCTTCTC	GATCATATTTGTGCAGTGTCGG
Zm00001d005682	GTATCCAAATCCATGCAACTCA	TTCCCCATAGCCAAGAATAGAA
Zm00001d005776	CGTATCTGTGGCTACTGCTGTT	ATCTCCCGCTCCAGGTATTATT
Zm00001d005829	TTGCCCCATAATACAGAACCTC	AGGAGAAAAGGAGGCATTTACC
Zm00001d005986	TGGCGAGATATACCCCATCTAT	ACTACGCCTATTGCTTAGACCG
Zm00001d006017	TCAATCACTTCCATTCCTCTCA	CGAGTGCTAACTCCCATTTCTT
Zm00001d006695	CGAGAAGGGCTTATTTGACCTA	GAAAGGAAGAACTCACGCTTTT
Zm00001d006917	TCTATCACTTTGCCCCTCTTTT	TTCGTTGAGAAAACAACCTACG
Zm00001d007089	TTTTCCTGTTCCTGGTGGTATC	GATTGAGTATCGAGGAGGCAAG
Zm00001d007417	TTACGGTGCTTCCTCTACCAAT	GTGATCTGTCATTACGTGCGAC
Zm00001d007474	AGCCACTATGAGCCTACTGCAT	GAACCGATGACTTACGCCTTAC
Zm00001d007562	ACTGATGAGGCCAAAACACAAT	AATTGAGGAGCCGTATGAGGTA
Zm00001d013418	AGTTAGTCCTGGTAAAGCGCC	AGGAACTCCCAACTATGTCAGG
Zm00001d013423	AGTTAGTCCTGGTAAAGCGCC	AGGAACTCCCAACTATGTCAGG
Zm00001d013430	ACTGATGAGGCCAAAACACAAT	AATTGAGGAGCCGTATGAGGTA
Zm00001d013453	TTCATCGGGCGTATTAGTATCC	GAACAAGAATCGGGAGAACATC
Zm00001d013527	CATCCGGCTCAAGTAGGTAAAC	GAATTAAGGGATTCATCGTTCG
Actin-7	TTTTGGAGGAGAAACTATGCGT	CAATTAAGAGGGGTCATGGAAA
